# Supplementary material for: ﻿Comprehensive treatise of Hevansia and three new genera Jenniferia, Parahevansia and Polystromomyces on spiders in Cordycipitaceae from Thailand
Source: MycoKeys. 2022 Jul 26;91:113–49. doi: 10.3897/mycokeys.91.83091 (PMC9849099; doi:10.3897/mycokeys.91.83091)
Supplement: XML Treatment for Hevansia novoguineensis [file mycokeys.91.83091-treatment2.xml]

<!DOCTYPE tp:taxon-treatment
  PUBLIC "-//TaxonX//DTD Taxonomic Treatment Publishing DTD v0 20100105//EN" "tax-treatment-NSO.dtd">
<tp:taxon-treatment xmlns:tp="http://www.plazi.org/taxpub"><tp:treatment-meta><kwd-group><label>Taxon classification</label><kwd>
                <named-content content-type="kingdom">Fungi</named-content>
              </kwd><kwd>
                <named-content content-type="order">Hypocreales</named-content>
              </kwd><kwd>
                <named-content content-type="family">Cordycipitaceae</named-content>
              </kwd></kwd-group><mixed-citation publication-type="journal"><person-group><name><surname>Mongkolsamrit</surname><given-names>Suchada</given-names></name><name><surname>Noisripoom</surname><given-names>Wasana</given-names></name><name><surname>Tasanathai</surname><given-names>Kanoksri</given-names></name><name><surname>Kobmoo</surname><given-names>Noppol</given-names></name><name><surname>Thanakitpipattana</surname><given-names>Donnaya</given-names></name><name><surname>Khonsanit</surname><given-names>Artit</given-names></name><name><surname>Petcharad</surname><given-names>Booppa</given-names></name><name><surname>Sakolrak</surname><given-names>Baramee</given-names></name><name><surname>Himaman</surname><given-names>Winanda</given-names></name></person-group><article-title>﻿Comprehensive treatise of <italic><tp:taxon-name><tp:taxon-name-part taxon-name-part-type="genus" reg="Hevansia">Hevansia</tp:taxon-name-part></tp:taxon-name></italic> and three new genera <italic><tp:taxon-name><tp:taxon-name-part taxon-name-part-type="genus" reg="Jenniferia">Jenniferia</tp:taxon-name-part></tp:taxon-name></italic>, <italic><tp:taxon-name><tp:taxon-name-part taxon-name-part-type="genus" reg="Parahevansia">Parahevansia</tp:taxon-name-part></tp:taxon-name></italic> and <italic><tp:taxon-name><tp:taxon-name-part taxon-name-part-type="genus" reg="Polystromomyces">Polystromomyces</tp:taxon-name-part></tp:taxon-name></italic> on spiders in <tp:taxon-name><tp:taxon-name-part taxon-name-part-type="family">Cordycipitaceae</tp:taxon-name-part></tp:taxon-name> from Thailand</article-title><source>MycoKeys</source><day>26</day><month>07</month><year>2022</year><volume>91</volume><fpage>113</fpage><lpage>149</lpage><pub-id pub-id-type="doi">10.3897/mycokeys.91.83091</pub-id></mixed-citation></tp:treatment-meta><tp:nomenclature><label>﻿</label><tp:taxon-name>
              <object-id xmlns:xlink="http://www.w3.org/1999/xlink" content-type="arpha" xlink:type="simple">A576212B-CED9-5739-8231-AFC78C231622</object-id>
              <tp:taxon-name-part taxon-name-part-type="genus" reg="Hevansia">Hevansia</tp:taxon-name-part>
              <tp:taxon-name-part taxon-name-part-type="species" reg="novoguineensis">novoguineensis</tp:taxon-name-part>
            </tp:taxon-name><tp:taxon-authority>(Samson &amp; B.L. Brady) Luangsa-ard, Hywel-Jones &amp; Spatafora</tp:taxon-authority><xref ref-type="fig" rid="F3">Fig. 3</xref></tp:nomenclature><tp:treatment-sec sec-type="remarks" id="SECID0EOODI"><title>Remark.</title><p>The description below is based on natural specimens collected in Thailand.</p></tp:treatment-sec><tp:treatment-sec sec-type="description" id="SECID0ETODI"><title>Description.</title><p>Spider hosts covered by light yellow to pale yellow (158A–B) mycelium. Sexual morph: <italic>Stromata</italic> stipitate, solitary or multiple. <italic><tp:taxon-name><tp:taxon-name-part taxon-name-part-type="genus" reg="Stipes">Stipes</tp:taxon-name-part></tp:taxon-name></italic> cylindrical, arising from the dorsal region of the host, white to pale yellow, 3–5 mm long, 0.5–1 mm broad. <italic>Fertile heads</italic> produce at the terminal of stipes, disc-shaped, upper surface slightly convex, 1–3 × 1–2 mm. <italic>Perithecia</italic> completely immersed, narrowly ovoid, 500–750 × 200–300 µm, ostioles strong orange yellow (163B). <italic>Asci</italic> cylindrical, 8-spored, 350–450 µm long, 5–7 µm broad, with cap 3–5 µm thick. <italic>Ascospores</italic> hyaline, filiform, whole ascospores, 400–460 × 1–1.5 µm. Asexual morph: <italic><tp:taxon-name><tp:taxon-name-part taxon-name-part-type="genus" reg="Synnemata">Synnemata</tp:taxon-name-part></tp:taxon-name></italic> multiple, cylindrical, occasionally acuminate apex, white, up to 8 mm long, 50–200 µm broad. <italic>Conidiogenous cells</italic> phialidic, scattered along with the synnemata. <italic>Phialides</italic> solitary, globose to subglobose, arising from the mycelium, (4)5–5.5(6) × (4)5–5.5(6) µm, with distinct necks, 0.5–1.5 × 0.5–1 µm. <italic>Conidia</italic> hyaline, fusoid or fusiform-elliptical, (2)6–8(10) × 1–2(2.5) µm.</p><fig id="F3" position="float" orientation="portrait"><object-id xmlns:xlink="http://www.w3.org/1999/xlink" content-type="doi" xlink:type="simple">10.3897/mycokeys.91.83091.figure3</object-id><object-id xmlns:xlink="http://www.w3.org/1999/xlink" content-type="arpha" xlink:type="simple">AC801A2E-D057-59E8-9D95-DA9CE4E1089A</object-id><label>Figure 3.</label><caption><p><italic><tp:taxon-name><tp:taxon-name-part taxon-name-part-type="genus" reg="Hevansia">Hevansia</tp:taxon-name-part><tp:taxon-name-part taxon-name-part-type="species" reg="novoguineensis">novoguineensis</tp:taxon-name-part></tp:taxon-name></italic><bold>a</bold> fungus on a spider (<abbrev xmlns:xlink="http://www.w3.org/1999/xlink" xlink:title="BIOTEC Bangkok Herbarium" id="ABBRID0EMQDI" xlink:type="simple">BBH</abbrev> 32171) <bold>b</bold> perithecium <bold>c</bold> asci <bold>d</bold> ascus tip <bold>e</bold> filiform, whole ascospore <bold>f</bold> fungus on a spider (<abbrev xmlns:xlink="http://www.w3.org/1999/xlink" xlink:title="BIOTEC Bangkok Herbarium" id="ABBRID0E1QDI" xlink:type="simple">BBH</abbrev> 31299) <bold>g–i</bold> phialides with conidia on synnema <bold>j, k</bold> colonies on <abbrev xmlns:xlink="http://www.w3.org/1999/xlink" xlink:title="oatmeal agar" id="ABBRID0ECRDI" xlink:type="simple">OA</abbrev> at 21 days (<bold>j</bold> obverse, <bold>k</bold> reverse) <bold>l–n</bold> phialides with conidia on <abbrev xmlns:xlink="http://www.w3.org/1999/xlink" xlink:title="oatmeal agar" id="ABBRID0EMRDI" xlink:type="simple">OA</abbrev><bold>o, p</bold> colonies on PDA at 21 days with purplish-red pigment diffusing in agar medium (<bold>o</bold> obverse, <bold>p</bold> reverse) <bold>q–s</bold> phialides with conidia on PDA. Scale bars: 5 mm (<bold>a, f</bold>); 200 µm (<bold>b</bold>); 100 µm (<bold>c, e</bold>); 10 µm (<bold>d, g–i, l–n, q, r, s</bold>).</p></caption><graphic xmlns:xlink="http://www.w3.org/1999/xlink" xlink:href="mycokeys-91-113-g003.jpg" position="float" orientation="portrait" xlink:type="simple" id="oo_719476.jpg"><uri content-type="original_file" xlink:type="simple">https://binary.pensoft.net/fig/719476</uri></graphic></fig></tp:treatment-sec><tp:treatment-sec sec-type="description" id="SECID0EFSDI"><title>Culture characteristics.</title><p>Colonies on <abbrev xmlns:xlink="http://www.w3.org/1999/xlink" xlink:title="oatmeal agar" id="ABBRID0ELSDI" xlink:type="simple">OA</abbrev> attaining a diam. of 18–20 mm in 21 days, cottony with high mycelium density in the middle of colonies, mycelium with low density around the margin of colonies, flattened, white, reverse deep pink (180D). Sparse synnemata with conidiogenous cells producing conidia observed after 30 days, white, on the edge of a colonies. <italic>Phialides</italic> solitary, globose to subglobose, (4)5.5–6.5(7) × 3.5–5(5.5) µm, distinct necks, 1–3 × 0.5–1 µm. <italic>Conidia</italic> hyaline, fusoid, fusiform-elliptical, (2)6–10(13) × 1–3 µm.</p><p>Colonies on PDA attaining a diam. of 7–9(10) mm in 21 days, cottony with high mycelium density, white, moderate purplish-red to dark purplish-pink (186B–C) pigment diffusing in the medium, reverse moderate red (180 A–B). Sporulation observed after 30 days with absence of synnemata. <italic>Phialides</italic> arising from aerial hyphae, solitary, mostly globose to subglobose, occasionally cylindrical, (4)5.5–11.5(15) × 2–3.5(5) µm, distinct necks, 0.5–2 × 0.5–1 µm. <italic>Conidia</italic> hyaline, fusoid, fusiform-elliptical, cylindrical, (2)6–9.5(11) × 1–3 µm.</p></tp:treatment-sec><tp:treatment-sec sec-type="host" id="SECID0EZSDI"><title>Host.</title><p>Spiders (<tp:taxon-name><tp:taxon-name-part taxon-name-part-type="order">Araneae</tp:taxon-name-part></tp:taxon-name>, <tp:taxon-name><tp:taxon-name-part taxon-name-part-type="family">Theridiidae</tp:taxon-name-part></tp:taxon-name>).</p></tp:treatment-sec><tp:treatment-sec sec-type="habitat" id="SECID0EJTDI"><title>Habitat.</title><p>Specimens were found on the underside of dicot leaves of forest plants.</p></tp:treatment-sec><tp:treatment-sec sec-type="material" id="SECID0EOTDI"><title>Materials examined.</title><p>Thailand, Nakhon Ratchasima Province, Khao Yai National Park, <named-content xmlns:xlink="http://www.w3.org/1999/xlink" content-type="dwc:verbatimCoordinates" xlink:type="simple"><named-content content-type="geo-json" specific-use="{&#34;type&#34;:&#34;Point&#34;,&#34;coordinates&#34;:[101.372228,14.439089]}" id="NCID0EXTDI" xlink:type="simple">14°26'20.72"N, 101°22'20.02"E</named-content></named-content>, on spider (Web builder, <tp:taxon-name><tp:taxon-name-part taxon-name-part-type="order">Araneae</tp:taxon-name-part></tp:taxon-name>) attached to the underside of a dicot leaf of forest plants, 10 June 2010, K. Tasanathai, P. Srikitikulchai, S. Mongkolsamrit, R. Ridkaew, MY6026.01 (<abbrev xmlns:xlink="http://www.w3.org/1999/xlink" xlink:title="BIOTEC Bangkok Herbarium" id="ABBRID0EBUDI" xlink:type="simple">BBH</abbrev> 32171, <abbrev xmlns:xlink="http://www.w3.org/1999/xlink" xlink:title="BIOTEC Culture Collection" id="ABBRID0EFUDI" xlink:type="simple">BCC</abbrev> 42675) isolated from ascospores; idem, 6 April 2010, K. Tasanathai, S. Mongkolsamrit, T. Chohmee, A. Khonsanit, R. Ridkaew, MY6988.01 (<abbrev xmlns:xlink="http://www.w3.org/1999/xlink" xlink:title="BIOTEC Bangkok Herbarium" id="ABBRID0EJUDI" xlink:type="simple">BBH</abbrev> 31299, <abbrev xmlns:xlink="http://www.w3.org/1999/xlink" xlink:title="BIOTEC Culture Collection" id="ABBRID0ENUDI" xlink:type="simple">BCC</abbrev> 49323) isolated from conidia; Kamphaeng Phet, Khlong Lan National Park, <named-content xmlns:xlink="http://www.w3.org/1999/xlink" content-type="dwc:verbatimCoordinates" xlink:type="simple"><named-content content-type="geo-json" specific-use="{&#34;type&#34;:&#34;Point&#34;,&#34;coordinates&#34;:[99.281419,16.129678]}" id="NCID0EUUDI" xlink:type="simple">16°7'46.84"N, 99°16'53.11"E</named-content></named-content>, on spider (Web builder, <tp:taxon-name><tp:taxon-name-part taxon-name-part-type="order">Araneae</tp:taxon-name-part></tp:taxon-name>, <tp:taxon-name><tp:taxon-name-part taxon-name-part-type="family">Theridiidae</tp:taxon-name-part></tp:taxon-name>) attached to the underside of a dicot leaf of forest plants, 6 November 2007, K. Tasanathai, S. Mongkolsamrit, P. Srikitikulchai, B. Thongnuch, R. Ridkaew, A. Khonsanit, W. Chaygate, MY2770 (<abbrev xmlns:xlink="http://www.w3.org/1999/xlink" xlink:title="BIOTEC Bangkok Herbarium" id="ABBRID0EDVDI" xlink:type="simple">BBH</abbrev> 22744, <abbrev xmlns:xlink="http://www.w3.org/1999/xlink" xlink:title="BIOTEC Culture Collection" id="ABBRID0EHVDI" xlink:type="simple">BCC</abbrev> 28581), MY2771 (<abbrev xmlns:xlink="http://www.w3.org/1999/xlink" xlink:title="BIOTEC Bangkok Herbarium" id="ABBRID0ELVDI" xlink:type="simple">BBH</abbrev> 22745, <abbrev xmlns:xlink="http://www.w3.org/1999/xlink" xlink:title="BIOTEC Culture Collection" id="ABBRID0EPVDI" xlink:type="simple">BCC</abbrev> 28582), MY2775 (<abbrev xmlns:xlink="http://www.w3.org/1999/xlink" xlink:title="BIOTEC Bangkok Herbarium" id="ABBRID0ETVDI" xlink:type="simple">BBH</abbrev> 22747, BBC 28585).</p></tp:treatment-sec><tp:treatment-sec sec-type="notes" id="SECID0EXVDI"><title>Notes.</title><p><italic><tp:taxon-name><tp:taxon-name-part taxon-name-part-type="genus" reg="Hevansia">Hevansia</tp:taxon-name-part><tp:taxon-name-part taxon-name-part-type="species" reg="novoguineensis">novoguineensis</tp:taxon-name-part></tp:taxon-name></italic> is morphologically similar to <italic><tp:taxon-name><tp:taxon-name-part taxon-name-part-type="genus" reg="Hevansia">H.</tp:taxon-name-part><tp:taxon-name-part taxon-name-part-type="species" reg="nelumboides">nelumboides</tp:taxon-name-part></tp:taxon-name></italic>, both species producing fertile heads at the terminal end of stipes. The perithecia are completely immersed. However, <italic><tp:taxon-name><tp:taxon-name-part taxon-name-part-type="genus" reg="Hevansia">H.</tp:taxon-name-part><tp:taxon-name-part taxon-name-part-type="species" reg="novoguineensis">novoguineensis</tp:taxon-name-part></tp:taxon-name></italic> differs from <italic><tp:taxon-name><tp:taxon-name-part taxon-name-part-type="genus" reg="Hevansia">H.</tp:taxon-name-part><tp:taxon-name-part taxon-name-part-type="species" reg="nelumboides">nelumboides</tp:taxon-name-part></tp:taxon-name></italic> in producing whole ascospores. <italic><tp:taxon-name><tp:taxon-name-part taxon-name-part-type="genus" reg="Hevansia">Hevansia</tp:taxon-name-part><tp:taxon-name-part taxon-name-part-type="species" reg="nelumboides">nelumboides</tp:taxon-name-part></tp:taxon-name></italic> produces multiseptated ascospores disarticulating into part-spores (<xref ref-type="bibr" rid="B22">Kobayasi and Shimizu 1977</xref>; <xref ref-type="bibr" rid="B48">Shimizu 1994</xref>). Based on natural specimens, the conidia from Thai specimens are shorter than those reported for specimens from Papua New Guinea (2–10 × 1–2.5 µm vs. 10.5–17.5 × 1.5–3 µm) (<xref ref-type="bibr" rid="B44">Samson and Brady 1982</xref>). In addition, there are other species producing the fertile heads at the terminal end of stipes infecting ants (<tp:taxon-name><tp:taxon-name-part taxon-name-part-type="order">Hymenoptera</tp:taxon-name-part></tp:taxon-name>), for example, <italic><tp:taxon-name><tp:taxon-name-part taxon-name-part-type="genus" reg="Ophiocordyceps">Ophiocordyceps</tp:taxon-name-part><tp:taxon-name-part taxon-name-part-type="species" reg="binata">binata</tp:taxon-name-part></tp:taxon-name></italic> (H.C. Evans &amp; Samson) J.P.M. Araújo, H.C. Evans &amp; D.P. Hughes, <italic><tp:taxon-name><tp:taxon-name-part taxon-name-part-type="genus" reg="Ophiocordyceps">O.</tp:taxon-name-part><tp:taxon-name-part taxon-name-part-type="species" reg="pseudolloydii">pseudolloydii</tp:taxon-name-part></tp:taxon-name></italic> (H.C. Evans &amp; Samson) G.H. Sung, J.M. Sung, Hywel-Jones &amp; Spatafora and <italic><tp:taxon-name><tp:taxon-name-part taxon-name-part-type="genus" reg="Ophiocordyceps">O.</tp:taxon-name-part><tp:taxon-name-part taxon-name-part-type="species" reg="lloydii">lloydii</tp:taxon-name-part></tp:taxon-name></italic> (H.S. Fawc.) G.H. Sung, J.M. Sung, Hywel-Jones &amp; Spatafora (<xref ref-type="bibr" rid="B2">Araújo et al. 2020</xref>). <italic><tp:taxon-name><tp:taxon-name-part taxon-name-part-type="genus" reg="Ophiocordyceps">Ophiocordyceps</tp:taxon-name-part><tp:taxon-name-part taxon-name-part-type="species" reg="binata">binata</tp:taxon-name-part></tp:taxon-name></italic> is most similar to <italic><tp:taxon-name><tp:taxon-name-part taxon-name-part-type="genus" reg="Hevansia">H.</tp:taxon-name-part><tp:taxon-name-part taxon-name-part-type="species" reg="novoguineensis">novoguineensis</tp:taxon-name-part></tp:taxon-name></italic> by producing disc-shaped fertile heads, while fertile heads in <italic><tp:taxon-name><tp:taxon-name-part taxon-name-part-type="genus" reg="Ophiocordyceps">O.</tp:taxon-name-part><tp:taxon-name-part taxon-name-part-type="species" reg="pseudolloydii">pseudolloydii</tp:taxon-name-part></tp:taxon-name></italic> and <italic><tp:taxon-name><tp:taxon-name-part taxon-name-part-type="genus" reg="Ophiocordyceps">O.</tp:taxon-name-part><tp:taxon-name-part taxon-name-part-type="species" reg="lloydii">lloydii</tp:taxon-name-part></tp:taxon-name></italic> are subglobose.</p></tp:treatment-sec><ref-list><ref id="B22"><mixed-citation xmlns:xlink="http://www.w3.org/1999/xlink" xlink:type="simple"><person-group><name name-style="western"><surname>Kobayasi</surname><given-names>Y</given-names></name><name name-style="western"><surname>Shimizu</surname><given-names>D</given-names></name></person-group> (<year>1977</year>) <article-title>Some species of <italic><tp:taxon-name><tp:taxon-name-part taxon-name-part-type="genus">Cordyceps</tp:taxon-name-part></tp:taxon-name></italic> and its allies on spiders.</article-title><source>Kew Bulletin</source><volume>31</volume>(<issue>3</issue>): <fpage>557</fpage>–<lpage>566</lpage>. <ext-link xlink:type="simple" ext-link-type="doi" xlink:href="10.2307/4119402">https://doi.org/10.2307/4119402</ext-link></mixed-citation></ref><ref id="B48"><mixed-citation xmlns:xlink="http://www.w3.org/1999/xlink" xlink:type="simple"><person-group><name name-style="western"><surname>Shimizu</surname><given-names>D</given-names></name></person-group> (<year>1994</year>) Color iconography of vegetable wasps and plant worms (in Japanese). Seibundo Shinkosha, Tokyo.</mixed-citation></ref><ref id="B44"><mixed-citation xmlns:xlink="http://www.w3.org/1999/xlink" xlink:type="simple"><person-group><name name-style="western"><surname>Samson</surname><given-names>RA</given-names></name><name name-style="western"><surname>Brady</surname><given-names>BL</given-names></name></person-group> (<year>1982</year>) <article-title><italic><tp:taxon-name><tp:taxon-name-part taxon-name-part-type="genus">Akanthomyces</tp:taxon-name-part><tp:taxon-name-part taxon-name-part-type="species">novoguineensis</tp:taxon-name-part></tp:taxon-name></italic> sp. nov.</article-title><source>Transactions of the British Mycological Society</source><volume>79</volume>(<issue>3</issue>): <fpage>571</fpage>–<lpage>572</lpage>. <ext-link xlink:type="simple" ext-link-type="doi" xlink:href="10.1016/S0007-1536(82)80065-X">https://doi.org/10.1016/S0007-1536(82)80065-X</ext-link></mixed-citation></ref><ref id="B2"><mixed-citation xmlns:xlink="http://www.w3.org/1999/xlink" xlink:type="simple"><person-group><name name-style="western"><surname>Araújo</surname><given-names>JPM</given-names></name><name name-style="western"><surname>Evans</surname><given-names>HC</given-names></name><name name-style="western"><surname>Fernandes</surname><given-names>IO</given-names></name><name name-style="western"><surname>Ishler</surname><given-names>MJ</given-names></name><name name-style="western"><surname>Hughes</surname><given-names>DP</given-names></name></person-group> (<year>2020</year>) <article-title>Zombie-ant fungi cross continents: II. Myrmecophilous hymenostilboid species and a novel zombie lineage.</article-title><source>Mycologia</source><volume>112</volume>(<issue>6</issue>): <fpage>1138</fpage>–<lpage>1170</lpage>. <ext-link xlink:type="simple" ext-link-type="doi" xlink:href="10.1080/00275514.2020.1822093">https://doi.org/10.1080/00275514.2020.1822093</ext-link></mixed-citation></ref></ref-list></tp:taxon-treatment>
