# Supplementary material for: ﻿Comprehensive treatise of Hevansia and three new genera Jenniferia, Parahevansia and Polystromomyces on spiders in Cordycipitaceae from Thailand
Source: MycoKeys. 2022 Jul 26;91:113–49. doi: 10.3897/mycokeys.91.83091 (PMC9849099; doi:10.3897/mycokeys.91.83091)
Supplement: XML Treatment for Jenniferia cinerea [file mycokeys.91.83091-treatment10.xml]

<!DOCTYPE tp:taxon-treatment
  PUBLIC "-//TaxonX//DTD Taxonomic Treatment Publishing DTD v0 20100105//EN" "tax-treatment-NSO.dtd">
<tp:taxon-treatment xmlns:tp="http://www.plazi.org/taxpub"><tp:treatment-meta><kwd-group><label>Taxon classification</label><kwd>
                <named-content content-type="kingdom">Fungi</named-content>
              </kwd><kwd>
                <named-content content-type="order">Hypocreales</named-content>
              </kwd><kwd>
                <named-content content-type="family">Cordycipitaceae</named-content>
              </kwd></kwd-group><mixed-citation publication-type="journal"><person-group><name><surname>Mongkolsamrit</surname><given-names>Suchada</given-names></name><name><surname>Noisripoom</surname><given-names>Wasana</given-names></name><name><surname>Tasanathai</surname><given-names>Kanoksri</given-names></name><name><surname>Kobmoo</surname><given-names>Noppol</given-names></name><name><surname>Thanakitpipattana</surname><given-names>Donnaya</given-names></name><name><surname>Khonsanit</surname><given-names>Artit</given-names></name><name><surname>Petcharad</surname><given-names>Booppa</given-names></name><name><surname>Sakolrak</surname><given-names>Baramee</given-names></name><name><surname>Himaman</surname><given-names>Winanda</given-names></name></person-group><article-title>﻿Comprehensive treatise of <italic><tp:taxon-name><tp:taxon-name-part taxon-name-part-type="genus" reg="Hevansia">Hevansia</tp:taxon-name-part></tp:taxon-name></italic> and three new genera <italic><tp:taxon-name><tp:taxon-name-part taxon-name-part-type="genus" reg="Jenniferia">Jenniferia</tp:taxon-name-part></tp:taxon-name></italic>, <italic><tp:taxon-name><tp:taxon-name-part taxon-name-part-type="genus" reg="Parahevansia">Parahevansia</tp:taxon-name-part></tp:taxon-name></italic> and <italic><tp:taxon-name><tp:taxon-name-part taxon-name-part-type="genus" reg="Polystromomyces">Polystromomyces</tp:taxon-name-part></tp:taxon-name></italic> on spiders in <tp:taxon-name><tp:taxon-name-part taxon-name-part-type="family">Cordycipitaceae</tp:taxon-name-part></tp:taxon-name> from Thailand</article-title><source>MycoKeys</source><day>26</day><month>07</month><year>2022</year><volume>91</volume><fpage>113</fpage><lpage>149</lpage><pub-id pub-id-type="doi">10.3897/mycokeys.91.83091</pub-id></mixed-citation></tp:treatment-meta><tp:nomenclature><label>﻿</label><tp:taxon-name>
              <object-id xmlns:xlink="http://www.w3.org/1999/xlink" content-type="arpha" xlink:type="simple">8CFCE167-3F92-5435-A4AF-DA39A3B346E5</object-id>
              <tp:taxon-name-part taxon-name-part-type="genus" reg="Jenniferia">Jenniferia</tp:taxon-name-part>
              <tp:taxon-name-part taxon-name-part-type="species" reg="cinerea">cinerea</tp:taxon-name-part>
              <object-id xmlns:xlink="http://www.w3.org/1999/xlink" content-type="mycobank" xlink:type="simple"> 843090</object-id>
            </tp:taxon-name><tp:taxon-authority>(Hywel-Jones) Mongkolsamrit &amp; Noisripoom</tp:taxon-authority><tp:taxon-status xmlns:xlink="http://www.w3.org/1999/xlink" xlink:type="simple">comb. nov.</tp:taxon-status><xref ref-type="fig" rid="F5">Fig. 5</xref><tp:nomenclature-citation-list><tp:nomenclature-citation><tp:taxon-name>
                  <tp:taxon-name-part taxon-name-part-type="genus" reg="Akanthomyces"/>
                  <tp:taxon-name-part taxon-name-part-type="species" reg="cinereus"/>
                </tp:taxon-name><comment>≡ <tp:taxon-name><tp:taxon-name-part taxon-name-part-type="genus" reg="Akanthomyces">Akanthomyces</tp:taxon-name-part><tp:taxon-name-part taxon-name-part-type="species" reg="cinereus">cinereus</tp:taxon-name-part></tp:taxon-name> Hywel-Jones, Mycol. Res. 100: 1068 (1996). </comment></tp:nomenclature-citation><tp:nomenclature-citation><tp:taxon-name>
                  <tp:taxon-name-part taxon-name-part-type="genus" reg="Hevansia"/>
                  <tp:taxon-name-part taxon-name-part-type="species" reg="cinerea"/>
                </tp:taxon-name><comment>≡ <tp:taxon-name><tp:taxon-name-part taxon-name-part-type="genus" reg="Hevansia">Hevansia</tp:taxon-name-part><tp:taxon-name-part taxon-name-part-type="species" reg="cinerea">cinerea</tp:taxon-name-part></tp:taxon-name> (Hywel-Jones) Luangsa-ard, Hywel-Jones &amp; Spatafora, IMA Fungus 8: 349 (2017). </comment></tp:nomenclature-citation></tp:nomenclature-citation-list></tp:nomenclature><tp:treatment-sec sec-type="description" id="SECID0EU3BK"><title>Description and illustration.</title><p>See <xref ref-type="bibr" rid="B18">Hywel-Jones (1996)</xref>.</p></tp:treatment-sec><tp:treatment-sec sec-type="host" id="SECID0E53BK"><title>Host.</title><p>Spiders (<tp:taxon-name><tp:taxon-name-part taxon-name-part-type="order">Araneae</tp:taxon-name-part></tp:taxon-name>, <tp:taxon-name><tp:taxon-name-part taxon-name-part-type="family">Thomisidae</tp:taxon-name-part></tp:taxon-name>, <italic><tp:taxon-name><tp:taxon-name-part taxon-name-part-type="genus" reg="Amyciaea">Amyciaea</tp:taxon-name-part></tp:taxon-name></italic> sp.).</p></tp:treatment-sec><tp:treatment-sec sec-type="habitat" id="SECID0EV4BK"><title>Habitat.</title><p>Specimens were found on the underside of dicot leaves and bamboo leaves of forest plants.</p></tp:treatment-sec><tp:treatment-sec sec-type="material" id="SECID0E14BK"><title>Material examined.</title><p>Thailand, Ranong Province, Khlong Nakha Wildlife Sanctuary, <named-content xmlns:xlink="http://www.w3.org/1999/xlink" content-type="dwc:verbatimCoordinates" xlink:type="simple"><named-content content-type="geo-json" specific-use="{&#34;type&#34;:&#34;Point&#34;,&#34;coordinates&#34;:[98.504486,9.459589]}" id="NCID0ED5BK" xlink:type="simple">9°27'34.52"N, 98°30'16.15"E</named-content></named-content>, on spider (<tp:taxon-name><tp:taxon-name-part taxon-name-part-type="order">Araneae</tp:taxon-name-part></tp:taxon-name>), 21 April 1994, Hywel-Jones NL, Nasit R, Plomhan R, Sivichai S, Thienhirun S, NHJ 3531 holotype, holotype damaged and no culture living, Neotype designated here: THAILAND, Ranong Province, Khlong Nakha Wildlife Sanctuary,<named-content xmlns:xlink="http://www.w3.org/1999/xlink" content-type="dwc:verbatimCoordinates" xlink:type="simple"><named-content content-type="geo-json" specific-use="{&#34;type&#34;:&#34;Point&#34;,&#34;coordinates&#34;:[98.504486,9.459589]}" id="NCID0EQ5BK" xlink:type="simple"> 9°27'34.52"N, 98°30'16.15"E</named-content></named-content>, on spider (Non-web builder, <tp:taxon-name><tp:taxon-name-part taxon-name-part-type="order">Araneae</tp:taxon-name-part></tp:taxon-name>, <tp:taxon-name><tp:taxon-name-part taxon-name-part-type="family">Thomisidae</tp:taxon-name-part></tp:taxon-name>, <italic><tp:taxon-name><tp:taxon-name-part taxon-name-part-type="genus" reg="Amyciaea">Amyciaea</tp:taxon-name-part></tp:taxon-name></italic> sp.), 21 April 1994, Hywel-Jones NL, Nasit R, Plomhan R, Sivichai S, Thienhirun S, NHJ 03510 (<abbrev xmlns:xlink="http://www.w3.org/1999/xlink" xlink:title="BIOTEC Bangkok Herbarium" id="ABBRID0EG6BK" xlink:type="simple">BBH</abbrev> 2649, holotype), ex-type culture <abbrev xmlns:xlink="http://www.w3.org/1999/xlink" xlink:title="BIOTEC Culture Collection" id="ABBRID0EK6BK" xlink:type="simple">BCC</abbrev> 6839.</p><fig id="F5" position="float" orientation="portrait"><object-id xmlns:xlink="http://www.w3.org/1999/xlink" content-type="doi" xlink:type="simple">10.3897/mycokeys.91.83091.figure5</object-id><object-id xmlns:xlink="http://www.w3.org/1999/xlink" content-type="arpha" xlink:type="simple">EBF9601F-632B-589E-AFC6-6CDF935DE2AA</object-id><label>Figure 5.</label><caption><p><italic><tp:taxon-name><tp:taxon-name-part taxon-name-part-type="genus" reg="Jenniferia">Jenniferia</tp:taxon-name-part><tp:taxon-name-part taxon-name-part-type="species" reg="cinerea">cinerea</tp:taxon-name-part></tp:taxon-name></italic><bold>a, b</bold> fungus on a spider (<abbrev xmlns:xlink="http://www.w3.org/1999/xlink" xlink:title="BIOTEC Bangkok Herbarium" id="ABBRID0EDACK" xlink:type="simple">BBH</abbrev> 2649, NHJ 03510, <abbrev xmlns:xlink="http://www.w3.org/1999/xlink" xlink:title="BIOTEC Culture Collection" id="ABBRID0EHACK" xlink:type="simple">BCC</abbrev> 6839) <bold>c, d</bold> fungus on a spider (<abbrev xmlns:xlink="http://www.w3.org/1999/xlink" xlink:title="BIOTEC Bangkok Herbarium" id="ABBRID0ENACK" xlink:type="simple">BBH</abbrev> 4896, NHJ 05984, <abbrev xmlns:xlink="http://www.w3.org/1999/xlink" xlink:title="BIOTEC Culture Collection" id="ABBRID0ERACK" xlink:type="simple">BCC</abbrev> 2191). Scale bars: 5 mm (<bold>b, d</bold>).</p></caption><graphic xmlns:xlink="http://www.w3.org/1999/xlink" xlink:href="mycokeys-91-113-g005.jpg" position="float" orientation="portrait" xlink:type="simple" id="oo_719478.jpg"><uri content-type="original_file" xlink:type="simple">https://binary.pensoft.net/fig/719478</uri></graphic></fig></tp:treatment-sec><tp:treatment-sec sec-type="notes" id="SECID0E3ACK"><title>Notes.</title><p>Based on the asexual morph of species in <italic><tp:taxon-name><tp:taxon-name-part taxon-name-part-type="genus" reg="Jenniferia">Jenniferia</tp:taxon-name-part></tp:taxon-name></italic>, they share similar characteristics in producing grey mycelium covering the spider host and multiple cylindrical synnemata from all parts of the host. The phylogenetic analysis supported <italic><tp:taxon-name><tp:taxon-name-part taxon-name-part-type="genus" reg="Jenniferia">J.</tp:taxon-name-part><tp:taxon-name-part taxon-name-part-type="species" reg="cinerea">cinerea</tp:taxon-name-part></tp:taxon-name></italic> as a sibling species to <italic><tp:taxon-name><tp:taxon-name-part taxon-name-part-type="genus" reg="Jenniferia">J.</tp:taxon-name-part><tp:taxon-name-part taxon-name-part-type="species" reg="griseocinerea">griseocinerea</tp:taxon-name-part></tp:taxon-name></italic>, but they have differences in producing synnemata. <italic><tp:taxon-name><tp:taxon-name-part taxon-name-part-type="genus" reg="Jenniferia">Jenniferia</tp:taxon-name-part><tp:taxon-name-part taxon-name-part-type="species" reg="cinerea">cinerea</tp:taxon-name-part></tp:taxon-name></italic> produces long synnemata, while <italic><tp:taxon-name><tp:taxon-name-part taxon-name-part-type="genus" reg="Jenniferia">J.</tp:taxon-name-part><tp:taxon-name-part taxon-name-part-type="species" reg="griseocinerea">griseocinerea</tp:taxon-name-part></tp:taxon-name></italic> produces short and long synnemata (Fig. <xref ref-type="fig" rid="F6">6</xref>). <italic><tp:taxon-name><tp:taxon-name-part taxon-name-part-type="genus" reg="Jenniferia">Jenniferia</tp:taxon-name-part><tp:taxon-name-part taxon-name-part-type="species" reg="cinerea">cinerea</tp:taxon-name-part></tp:taxon-name></italic> was not found as a sexual morph, whereas both <italic><tp:taxon-name><tp:taxon-name-part taxon-name-part-type="genus" reg="Jenniferia">J.</tp:taxon-name-part><tp:taxon-name-part taxon-name-part-type="species" reg="griseocinerea">griseocinerea</tp:taxon-name-part></tp:taxon-name></italic> and <italic><tp:taxon-name><tp:taxon-name-part taxon-name-part-type="genus" reg="Jenniferia">J.</tp:taxon-name-part><tp:taxon-name-part taxon-name-part-type="species" reg="thomisidarum">thomisidarum</tp:taxon-name-part></tp:taxon-name></italic> were found with sexual and asexual morphs (Tables <xref ref-type="table" rid="T2">2</xref> and <xref ref-type="table" rid="T3">3</xref>). The shape of conidia in <italic><tp:taxon-name><tp:taxon-name-part taxon-name-part-type="genus" reg="Jenniferia">J.</tp:taxon-name-part><tp:taxon-name-part taxon-name-part-type="species" reg="cinerea">cinerea</tp:taxon-name-part></tp:taxon-name></italic> is clavate, but conidia in <italic><tp:taxon-name><tp:taxon-name-part taxon-name-part-type="genus" reg="Jenniferia">J.</tp:taxon-name-part><tp:taxon-name-part taxon-name-part-type="species" reg="griseocinerea">griseocinerea</tp:taxon-name-part></tp:taxon-name></italic> are fusiform and in <italic><tp:taxon-name><tp:taxon-name-part taxon-name-part-type="genus" reg="Jenniferia">J.</tp:taxon-name-part><tp:taxon-name-part taxon-name-part-type="species" reg="thomisidarum">thomisidarum</tp:taxon-name-part></tp:taxon-name></italic> are fusiform to cylindrical (Table <xref ref-type="table" rid="T3">3</xref>). The spider hosts of <italic><tp:taxon-name><tp:taxon-name-part taxon-name-part-type="genus" reg="Jenniferia">J.</tp:taxon-name-part><tp:taxon-name-part taxon-name-part-type="species" reg="cinerea">cinerea</tp:taxon-name-part></tp:taxon-name></italic> from both specimens presented herein are identified as <italic><tp:taxon-name><tp:taxon-name-part taxon-name-part-type="genus" reg="Amyciaea">Amyciaea</tp:taxon-name-part></tp:taxon-name></italic> sp. belonging to the family <tp:taxon-name><tp:taxon-name-part taxon-name-part-type="family">Thomisidae</tp:taxon-name-part></tp:taxon-name>.</p><fig id="F6" position="float" orientation="portrait"><object-id xmlns:xlink="http://www.w3.org/1999/xlink" content-type="doi" xlink:type="simple">10.3897/mycokeys.91.83091.figure6</object-id><object-id xmlns:xlink="http://www.w3.org/1999/xlink" content-type="arpha" xlink:type="simple">C7F0715B-31FA-51FC-BA8F-32D9E3B7FB1C</object-id><label>Figure 6.</label><caption><p><italic><tp:taxon-name><tp:taxon-name-part taxon-name-part-type="genus" reg="Jenniferia">Jenniferia</tp:taxon-name-part><tp:taxon-name-part taxon-name-part-type="species" reg="griseocinerea">griseocinerea</tp:taxon-name-part></tp:taxon-name></italic><bold>a</bold> fungus on a spider (<abbrev xmlns:xlink="http://www.w3.org/1999/xlink" xlink:title="BIOTEC Bangkok Herbarium" id="ABBRID0ETGCK" xlink:type="simple">BBH</abbrev> 29656) <bold>b</bold> perithecium <bold>c</bold> asci <bold>d</bold> ascus tip <bold>e, f</bold> whole ascospores with septate part-spores alternately connected with thread-like structures <bold>g</bold> fungus on a spider (<abbrev xmlns:xlink="http://www.w3.org/1999/xlink" xlink:title="BIOTEC Bangkok Herbarium" id="ABBRID0EBHCK" xlink:type="simple">BBH</abbrev> 33219) <bold>h</bold> short synnema <bold>i</bold> long synnema <bold>j</bold> phialides <bold>k</bold> conidia <bold>l, m</bold> colonies on <abbrev xmlns:xlink="http://www.w3.org/1999/xlink" xlink:title="oatmeal agar" id="ABBRID0EPHCK" xlink:type="simple">OA</abbrev> at 21 days (<bold>l</bold> obverse, <bold>m</bold> reverse) <bold>n, o</bold> colonies on PDA at 21 days (<bold>n</bold> obverse, <bold>o</bold> reverse). Scale bars: 2 mm (<bold>a, g</bold>); 200 µm (<bold>b</bold>); 100 µm (<bold>c, h, i</bold>); 10 µm (<bold>d, e, f, j, k</bold>).</p></caption><graphic xmlns:xlink="http://www.w3.org/1999/xlink" xlink:href="mycokeys-91-113-g006.jpg" position="float" orientation="portrait" xlink:type="simple" id="oo_719479.jpg"><uri content-type="original_file" xlink:type="simple">https://binary.pensoft.net/fig/719479</uri></graphic></fig></tp:treatment-sec><tp:treatment-sec><!--Section generated to contain objects referenced in tp:taxon-treatment.--><table-wrap id="T2" position="float" orientation="portrait"><label>Table 2.</label><caption><p>Morphological comparisons of sexual morphs in <italic><tp:taxon-name><tp:taxon-name-part taxon-name-part-type="genus" reg="Hevansia">Hevansia</tp:taxon-name-part></tp:taxon-name></italic>, <italic><tp:taxon-name><tp:taxon-name-part taxon-name-part-type="genus" reg="Jenniferia">Jenniferia</tp:taxon-name-part></tp:taxon-name></italic> and <italic><tp:taxon-name><tp:taxon-name-part taxon-name-part-type="genus" reg="Polystromomyces">Polystromomyces</tp:taxon-name-part></tp:taxon-name></italic>.</p></caption><table id="TID0ECMDK" rules="all"><tbody><tr><th rowspan="1" colspan="1">Species</th><th rowspan="1" colspan="1">Host</th><th rowspan="1" colspan="1">Stromata</th><th rowspan="1" colspan="1">
                     Fertile part</th><th rowspan="1" colspan="1">Perithecia</th><th rowspan="1" colspan="1">Asci</th><th rowspan="1" colspan="1">Ascospores</th><th rowspan="1" colspan="1">References</th></tr><tr><td rowspan="1" colspan="1">
                      <italic>
                        <tp:taxon-name><tp:taxon-name-part taxon-name-part-type="genus" reg="Hevansia">Hevansia</tp:taxon-name-part><tp:taxon-name-part taxon-name-part-type="species" reg="minuta">minuta</tp:taxon-name-part></tp:taxon-name>
                      </italic>
                    </td><td rowspan="1" colspan="1">Spider (<tp:taxon-name><tp:taxon-name-part taxon-name-part-type="family">Theridiidae</tp:taxon-name-part></tp:taxon-name>, <italic><tp:taxon-name><tp:taxon-name-part taxon-name-part-type="genus" reg="Meotipa">Meotipa</tp:taxon-name-part></tp:taxon-name></italic> sp.)</td><td rowspan="1" colspan="1">Stipitate, solitary, white to cream, 10 mm long, 1 mm broad</td><td rowspan="1" colspan="1">Oval, ca. 2–2.5 mm long, ca. 1.5 mm broad</td><td rowspan="1" colspan="1">Immersed, narrowly ovoid, 400–500 × 100–170 µm</td><td rowspan="1" colspan="1">Cylindrical, 325–450 × 3–5 µm</td><td rowspan="1" colspan="1">Filiform, whole ascospores, 320–450 × 0.5–1.5 µm</td><td rowspan="1" colspan="1">This study</td></tr><tr><td rowspan="1" colspan="1">
                      <italic>
                        <tp:taxon-name><tp:taxon-name-part taxon-name-part-type="genus" reg="Hevansia">H.</tp:taxon-name-part><tp:taxon-name-part taxon-name-part-type="species" reg="nelumboides">nelumboides</tp:taxon-name-part></tp:taxon-name>
                      </italic>
                    </td><td rowspan="1" colspan="1">Spider</td><td rowspan="1" colspan="1">Stipitate, white, 4 mm long, 0.4 mm broad</td><td rowspan="1" colspan="1">Disc-shaped, 2 × 0.8 mm</td><td rowspan="1" colspan="1">Immersed, fusoid-ellipsoidal, 535–545 × 180–190 µm</td><td rowspan="1" colspan="1">400–450 × 5–6 µm</td><td rowspan="1" colspan="1">Part-spores, ca. 5 × 1 µm</td><td rowspan="1" colspan="1">
                      <xref ref-type="bibr" rid="B22">Kobayasi and Shimizu (1977)</xref>
                    </td></tr><tr><td rowspan="1" colspan="1">
                      <italic>
                        <tp:taxon-name><tp:taxon-name-part taxon-name-part-type="genus" reg="Hevansia">H.</tp:taxon-name-part><tp:taxon-name-part taxon-name-part-type="species" reg="novoguineensis">novoguineensis</tp:taxon-name-part></tp:taxon-name>
                      </italic>
                    </td><td rowspan="1" colspan="1">Spider (<tp:taxon-name><tp:taxon-name-part taxon-name-part-type="family">Theridiidae</tp:taxon-name-part></tp:taxon-name>)</td><td rowspan="1" colspan="1">Stipitate, solitary, or multiple, cylindrical, white to pale yellow, 3–5 mm long, 0.5–1 mm broad</td><td rowspan="1" colspan="1">Disc-shaped, upper surface slightly convex, 1–3 × 1–2 mm</td><td rowspan="1" colspan="1">Immersed, narrowly ovoid, 500–750 × 200–300 µm</td><td rowspan="1" colspan="1">Cylindrical, 350–450 × 5–7 µm</td><td rowspan="1" colspan="1">Filiform, whole ascospores, 400–460 × 1–1.5 µm</td><td rowspan="1" colspan="1">This study</td></tr><tr><td rowspan="1" colspan="1">
                      <italic>
                        <tp:taxon-name><tp:taxon-name-part taxon-name-part-type="genus" reg="Jenniferia">Jenniferia</tp:taxon-name-part><tp:taxon-name-part taxon-name-part-type="species" reg="griseocinerea">griseocinerea</tp:taxon-name-part></tp:taxon-name>
                      </italic>
                    </td><td rowspan="1" colspan="1">Spider (<tp:taxon-name><tp:taxon-name-part taxon-name-part-type="family">Thomisidae</tp:taxon-name-part></tp:taxon-name>, <tp:taxon-name><tp:taxon-name-part taxon-name-part-type="genus" reg="Diaea">Diaea</tp:taxon-name-part><tp:taxon-name-part taxon-name-part-type="uncertainty-rank">cf.</tp:taxon-name-part><tp:taxon-name-part taxon-name-part-type="species" reg="dorsata">dorsata</tp:taxon-name-part></tp:taxon-name>, <italic><tp:taxon-name><tp:taxon-name-part taxon-name-part-type="genus" reg="Diaea">Diaea</tp:taxon-name-part></tp:taxon-name></italic> sp.)</td><td rowspan="1" colspan="1">Non-stipitate</td><td rowspan="1" colspan="1">Perithecia aggregated in clusters forming a cushion</td><td rowspan="1" colspan="1">Superficial, ovoid, 650–850 × 250–320 µm</td><td rowspan="1" colspan="1">Cylindrical, 375–460 × 5–6 µm</td><td rowspan="1" colspan="1">Whole ascospores with septate part-spores alternately connected with thread-like structures, up to 400 µm long, each cell narrowly fusiform, 10–15 × 1–2 µm, filiform regions, 35–45 × 0.2–0.8 µm</td><td rowspan="1" colspan="1">This study</td></tr><tr><td rowspan="1" colspan="1">
                      <italic>
                        <tp:taxon-name><tp:taxon-name-part taxon-name-part-type="genus" reg="Jenniferia">J.</tp:taxon-name-part><tp:taxon-name-part taxon-name-part-type="species" reg="thomisidarum">thomisidarum</tp:taxon-name-part></tp:taxon-name>
                      </italic>
                    </td><td rowspan="1" colspan="1">Spider (<tp:taxon-name><tp:taxon-name-part taxon-name-part-type="family">Thomisidae</tp:taxon-name-part></tp:taxon-name>, <tp:taxon-name><tp:taxon-name-part taxon-name-part-type="genus" reg="Diaea">Diaea</tp:taxon-name-part><tp:taxon-name-part taxon-name-part-type="uncertainty-rank">cf.</tp:taxon-name-part><tp:taxon-name-part taxon-name-part-type="species" reg="dorsata">dorsata</tp:taxon-name-part></tp:taxon-name>)</td><td rowspan="1" colspan="1">Non-stipitate</td><td rowspan="1" colspan="1">Perithecia aggregated in clusters forming a cushion</td><td rowspan="1" colspan="1">Superficial, obpyriform, 850–1100 × 300–400 µm</td><td rowspan="1" colspan="1">Cylindrical, 520–700 × 4–6 µm</td><td rowspan="1" colspan="1">Whole ascospores with septate part-spores alternately connected with thread-like structures, up to 680 µm long, each cell narrowly fusiform, 10–20 × 1–2 µm, filiform regions, 30–50 × 0.2–0.8 µm</td><td rowspan="1" colspan="1">This study</td></tr><tr><td rowspan="1" colspan="1">
                      <italic>
                        <tp:taxon-name><tp:taxon-name-part taxon-name-part-type="genus" reg="Polystromomyces">Polystromomyces</tp:taxon-name-part><tp:taxon-name-part taxon-name-part-type="species" reg="araneae">araneae</tp:taxon-name-part></tp:taxon-name>
                      </italic>
                    </td><td rowspan="1" colspan="1">Spider egg sac</td><td rowspan="1" colspan="1">Stipitate, multiple, moderate yellow, 8–12 mm long, 1–3 mm broad</td><td rowspan="1" colspan="1">Disc-shaped, upper surface slightly convex, 3–4 × 2–3.5 mm</td><td rowspan="1" colspan="1">Immersed, narrowly ovoid, 1000–1400 × 200–350 µm</td><td rowspan="1" colspan="1">Cylindrical, 400–1000 µm long, 3.5–6 µm</td><td rowspan="1" colspan="1">Part-spores, cylindrical, 2–6 × 1–3 µm</td><td rowspan="1" colspan="1">This study</td></tr></tbody></table></table-wrap><table-wrap id="T3" position="float" orientation="portrait"><label>Table 3.</label><caption><p>Morphological comparisons of asexual morphs in <italic><tp:taxon-name><tp:taxon-name-part taxon-name-part-type="genus" reg="Hevansia">Hevansia</tp:taxon-name-part></tp:taxon-name></italic>, <italic><tp:taxon-name><tp:taxon-name-part taxon-name-part-type="genus" reg="Jenniferia">Jenniferia</tp:taxon-name-part></tp:taxon-name></italic> and <italic><tp:taxon-name><tp:taxon-name-part taxon-name-part-type="genus" reg="Parahevansia">Parahevansia</tp:taxon-name-part></tp:taxon-name></italic>.</p></caption><table id="TID0E3WDK" rules="all"><tbody><tr><th rowspan="1" colspan="1">Species</th><th rowspan="1" colspan="1">Host</th><th rowspan="1" colspan="1">
                      <tp:taxon-name><tp:taxon-name-part taxon-name-part-type="genus" reg="Synnemata">Synnemata</tp:taxon-name-part></tp:taxon-name>
                    </th><th rowspan="1" colspan="1">Phialides</th><th rowspan="1" colspan="1">Conidia</th><th rowspan="1" colspan="1">References</th></tr><tr><td rowspan="1" colspan="1">
                      <italic>
                        <tp:taxon-name><tp:taxon-name-part taxon-name-part-type="genus" reg="Hevansia">Hevansia</tp:taxon-name-part><tp:taxon-name-part taxon-name-part-type="species" reg="arachnophila">arachnophila</tp:taxon-name-part></tp:taxon-name>
                      </italic>
                    </td><td rowspan="1" colspan="1">Spider</td><td rowspan="1" colspan="1">Simple, solitary (rarely two or three together), cylindrical, cream, up to 6 mm long, 45–100 µm broad</td><td rowspan="1" colspan="1">Globose, 3–4.5 µm broad, with distinct necks, 1–2 × 0.5 µm</td><td rowspan="1" colspan="1">Cymbiform, 3.5–6 × 1–1.5 µm</td><td rowspan="1" colspan="1">
                      <xref ref-type="bibr" rid="B18">Hywel-Jones (1996)</xref>
                    </td></tr><tr><td rowspan="1" colspan="1">
                      <italic>
                        <tp:taxon-name><tp:taxon-name-part taxon-name-part-type="genus" reg="Hevansia">H.</tp:taxon-name-part><tp:taxon-name-part taxon-name-part-type="species" reg="longispora">longispora</tp:taxon-name-part></tp:taxon-name>
                      </italic>
                    </td><td rowspan="1" colspan="1">Spider</td><td rowspan="1" colspan="1">Multiple, clavate, brown, 250–700 µm long</td><td rowspan="1" colspan="1">Ellipsoid to cylindrical, 7–15 × 2–4 µm</td><td rowspan="1" colspan="1">Cylindrical to fusiform, 8.8–14.8 × 2–3 µm</td><td rowspan="1" colspan="1">
                      <xref ref-type="bibr" rid="B17">Huang et al. (2000)</xref>
                    </td></tr><tr><td rowspan="1" colspan="1">
                      <italic>
                        <tp:taxon-name><tp:taxon-name-part taxon-name-part-type="genus" reg="Hevansia">H.</tp:taxon-name-part><tp:taxon-name-part taxon-name-part-type="species" reg="minuta">minuta</tp:taxon-name-part></tp:taxon-name>
                      </italic>
                    </td><td rowspan="1" colspan="1">Spider (<tp:taxon-name><tp:taxon-name-part taxon-name-part-type="family">Theridiidae</tp:taxon-name-part></tp:taxon-name>, <italic><tp:taxon-name><tp:taxon-name-part taxon-name-part-type="genus" reg="Meotipa">Meotipa</tp:taxon-name-part></tp:taxon-name></italic> sp.)</td><td rowspan="1" colspan="1">Non-synnemata</td><td rowspan="1" colspan="1">Globose to ovoid, 5–7 × 5–6 µm with distinct necks, 1–2 × 0.5 µm</td><td rowspan="1" colspan="1">Fusiform, 2–7 × 2–3 µm</td><td rowspan="1" colspan="1">This study</td></tr><tr><td rowspan="1" colspan="1">
                      <italic>
                        <tp:taxon-name><tp:taxon-name-part taxon-name-part-type="genus" reg="Hevansia">H.</tp:taxon-name-part><tp:taxon-name-part taxon-name-part-type="species" reg="nelumboides">nelumboides</tp:taxon-name-part></tp:taxon-name>
                      </italic>
                    </td><td rowspan="1" colspan="1">Spider</td><td rowspan="1" colspan="1">NA</td><td rowspan="1" colspan="1">Elongate</td><td rowspan="1" colspan="1">Ovoid, 5 × 3 µm</td><td rowspan="1" colspan="1">
                      <xref ref-type="bibr" rid="B22">Kobayasi and Shimizu (1977)</xref>
                    </td></tr><tr><td rowspan="1" colspan="1">
                      <italic>
                        <tp:taxon-name><tp:taxon-name-part taxon-name-part-type="genus" reg="Hevansia">H.</tp:taxon-name-part><tp:taxon-name-part taxon-name-part-type="species" reg="novoguineensis">novoguineensis</tp:taxon-name-part></tp:taxon-name>
                      </italic>
                    </td><td rowspan="1" colspan="1">Spider (<tp:taxon-name><tp:taxon-name-part taxon-name-part-type="family">Theridiidae</tp:taxon-name-part></tp:taxon-name>)</td><td rowspan="1" colspan="1">Multiple, cylindrical, occasionally acuminate apex, white, up to 8 mm long, 50–200 µm broad</td><td rowspan="1" colspan="1">Globose to subglobose, 4–6 × 4–6 µm, with distinct necks, 0.5–1.5 × 0.5–1 µm</td><td rowspan="1" colspan="1">Fusoid or fusiform-elliptical, 2–10 × 1–2.5 µm</td><td rowspan="1" colspan="1">This study</td></tr><tr><td rowspan="1" colspan="1">
                      <italic>
                        <tp:taxon-name><tp:taxon-name-part taxon-name-part-type="genus" reg="Hevansia">H.</tp:taxon-name-part><tp:taxon-name-part taxon-name-part-type="species" reg="novoguineensis">novoguineensis</tp:taxon-name-part></tp:taxon-name>
                      </italic>
                    </td><td rowspan="1" colspan="1">Spider</td><td rowspan="1" colspan="1">Multiple, slender, acuminate apex, white to pale yellow, 3.5 mm long, 50–150 µm broad</td><td rowspan="1" colspan="1">Globose to ovoid, 5–6.5 × 4–6 µm broad, with distinct necks, 2–3 × 0.8–1.5 µm</td><td rowspan="1" colspan="1">Cylindrical, curved or slightly fusiform, 10.5–17.5 × 1.5–3 µm</td><td rowspan="1" colspan="1">
                      <xref ref-type="bibr" rid="B44">Samson and Brady (1982)</xref>
                    </td></tr><tr><td rowspan="1" colspan="1">
                      <italic>
                        <tp:taxon-name><tp:taxon-name-part taxon-name-part-type="genus" reg="Hevansia">H.</tp:taxon-name-part><tp:taxon-name-part taxon-name-part-type="species" reg="ovalongata">ovalongata</tp:taxon-name-part></tp:taxon-name>
                      </italic>
                    </td><td rowspan="1" colspan="1">Spider</td><td rowspan="1" colspan="1">Multiple, simple, or branch, white to greyish-orange, 2.2–9 mm long, 112–520 µm broad</td><td rowspan="1" colspan="1">Globose to subglobose, cylindrical, or ellipsoid, 6–8.7 × 4–6.4 µm, with distinct necks, 1.4–3.2 × 0.8–1.8 µm</td><td rowspan="1" colspan="1">Ellipsoid, obovate to oblong, 6–10.3 × 2.4–4.4 µm</td><td rowspan="1" colspan="1">
                      <xref ref-type="bibr" rid="B16">Hsieh et al. (1997)</xref>
                    </td></tr><tr><td rowspan="1" colspan="1">
                      <italic>
                        <tp:taxon-name><tp:taxon-name-part taxon-name-part-type="genus" reg="Hevansia">H.</tp:taxon-name-part><tp:taxon-name-part taxon-name-part-type="species" reg="websteri">websteri</tp:taxon-name-part></tp:taxon-name>
                      </italic>
                    </td><td rowspan="1" colspan="1">Spider</td><td rowspan="1" colspan="1">Simple, cylindrical, cream-white, up to 12 mm long, 50–70 µm broad</td><td rowspan="1" colspan="1">Ellipsoid, 4.5–8.5 × 2–3.5 µm, with distinct necks, 1.5–3 × 0.5 µm</td><td rowspan="1" colspan="1">Cylindrical, 4–7 × 1–1.5 µm</td><td rowspan="1" colspan="1">
                      <xref ref-type="bibr" rid="B18">Hywel-Jones (1996)</xref>
                    </td></tr><tr><td rowspan="1" colspan="1">
                      <italic>
                        <tp:taxon-name><tp:taxon-name-part taxon-name-part-type="genus" reg="Jenniferia">Jenniferia</tp:taxon-name-part><tp:taxon-name-part taxon-name-part-type="species" reg="cinerea">cinerea</tp:taxon-name-part></tp:taxon-name>
                      </italic>
                    </td><td rowspan="1" colspan="1">Spider (<tp:taxon-name><tp:taxon-name-part taxon-name-part-type="family">Thomisidae</tp:taxon-name-part></tp:taxon-name>, <italic><tp:taxon-name><tp:taxon-name-part taxon-name-part-type="genus" reg="Amyciaea">Amyciaea</tp:taxon-name-part></tp:taxon-name></italic> sp.)</td><td rowspan="1" colspan="1">Multiple, clavate, grey, up to 3 mm long, 60–70 µm broad</td><td rowspan="1" colspan="1">Cylindrical, 3.5–6.5 × 1.5–2 µm, with distinct necks, 2–2.5 × 0.5 µm</td><td rowspan="1" colspan="1">Clavate, 3.5–5.5 × 1–1.5 µm</td><td rowspan="1" colspan="1">
                      <xref ref-type="bibr" rid="B18">Hywel-Jones (1996)</xref>
                    </td></tr><tr><td rowspan="1" colspan="1">
                      <italic>
                        <tp:taxon-name><tp:taxon-name-part taxon-name-part-type="genus" reg="Jenniferia">J.</tp:taxon-name-part><tp:taxon-name-part taxon-name-part-type="species" reg="griseocinerea">griseocinerea</tp:taxon-name-part></tp:taxon-name>
                      </italic>
                    </td><td rowspan="1" colspan="1">Spider (<tp:taxon-name><tp:taxon-name-part taxon-name-part-type="family">Thomisidae</tp:taxon-name-part></tp:taxon-name>, <tp:taxon-name><tp:taxon-name-part taxon-name-part-type="genus" reg="Diaea">Diaea</tp:taxon-name-part><tp:taxon-name-part taxon-name-part-type="uncertainty-rank">cf.</tp:taxon-name-part><tp:taxon-name-part taxon-name-part-type="species" reg="dorsata">dorsata</tp:taxon-name-part></tp:taxon-name>, <italic><tp:taxon-name><tp:taxon-name-part taxon-name-part-type="genus" reg="Diaea">Diaea</tp:taxon-name-part></tp:taxon-name></italic> sp.)</td><td rowspan="1" colspan="1">Two types of synnemata, long synnemata, cylindrical with blunt end, grey to pale brown, 2.5–5 mm long, 100–150 µm broad, middle of long synnemata, 50–80 μm broad; short synnemata, cylindrical, pale grey to dark grey, up to 450 µm long, 20–50 µm broad</td><td rowspan="1" colspan="1">Flask-shaped, 5–10 × 3–5 µm, with distinct necks, 2–3.5 × 0.5–1 µm</td><td rowspan="1" colspan="1">Fusiform, 3–6 × 1–2 µm</td><td rowspan="1" colspan="1">This study</td></tr><tr><td rowspan="1" colspan="1">
                      <italic>
                        <tp:taxon-name><tp:taxon-name-part taxon-name-part-type="genus" reg="Jenniferia">J.</tp:taxon-name-part><tp:taxon-name-part taxon-name-part-type="species" reg="thomisidarum">thomisidarum</tp:taxon-name-part></tp:taxon-name>
                      </italic>
                    </td><td rowspan="1" colspan="1">Spider (<tp:taxon-name><tp:taxon-name-part taxon-name-part-type="family">Thomisidae</tp:taxon-name-part></tp:taxon-name>, <tp:taxon-name><tp:taxon-name-part taxon-name-part-type="genus" reg="Diaea">Diaea</tp:taxon-name-part><tp:taxon-name-part taxon-name-part-type="uncertainty-rank">cf.</tp:taxon-name-part><tp:taxon-name-part taxon-name-part-type="species" reg="dorsata">dorsata</tp:taxon-name-part></tp:taxon-name>)</td><td rowspan="1" colspan="1">Multiple, cylindrical to clavate, greyish-brown, up to 800 µm long, 30–100 µm broad</td><td rowspan="1" colspan="1">Cylindrical, 7–16 × 2–5 µm, with distinct necks, 1–5 × 1–1.5 µm</td><td rowspan="1" colspan="1">Fusiform, cylindrical, 3–12 × 1–3 µm</td><td rowspan="1" colspan="1">This study</td></tr><tr><td rowspan="1" colspan="1">
                      <italic>
                        <tp:taxon-name><tp:taxon-name-part taxon-name-part-type="genus" reg="Parahevansia">Parahevansia</tp:taxon-name-part><tp:taxon-name-part taxon-name-part-type="species" reg="koratensis">koratensis</tp:taxon-name-part></tp:taxon-name>
                      </italic>
                    </td><td rowspan="1" colspan="1">Spider (<tp:taxon-name><tp:taxon-name-part taxon-name-part-type="family">Salticidae</tp:taxon-name-part></tp:taxon-name>)</td><td rowspan="1" colspan="1">Multiple, simple, brown at the sterile base, becoming grey white, up to 6 mm long, 50 µm broad</td><td rowspan="1" colspan="1">Obovoid to ellipsoid, 4–5.5 × 3–3.5 µm, with distinct necks, 2.5–3 × 0.5–1 µm</td><td rowspan="1" colspan="1">Clavate, 4.5–5.5 × 1–1.5 µm</td><td rowspan="1" colspan="1">
                      <xref ref-type="bibr" rid="B18">Hywel-Jones (1996)</xref>
                    </td></tr></tbody></table><table-wrap-foot><fn><p>NA, information not provided in the original description.</p></fn></table-wrap-foot></table-wrap></tp:treatment-sec><ref-list><ref id="B18"><mixed-citation xmlns:xlink="http://www.w3.org/1999/xlink" xlink:type="simple"><person-group><name name-style="western"><surname>Hywel-Jones</surname><given-names>NL</given-names></name></person-group> (<year>1996</year>) <article-title><italic><tp:taxon-name><tp:taxon-name-part taxon-name-part-type="genus">Akanthomyces</tp:taxon-name-part></tp:taxon-name></italic> on spiders in Thailand.</article-title><source>Mycological Research</source><volume>100</volume>(<issue>9</issue>): <fpage>1065</fpage>–<lpage>1070</lpage>. <ext-link xlink:type="simple" ext-link-type="doi" xlink:href="10.1016/S0953-7562(96)80214-0">https://doi.org/10.1016/S0953-7562(96)80214-0</ext-link></mixed-citation></ref><ref id="B22"><mixed-citation xmlns:xlink="http://www.w3.org/1999/xlink" xlink:type="simple"><person-group><name name-style="western"><surname>Kobayasi</surname><given-names>Y</given-names></name><name name-style="western"><surname>Shimizu</surname><given-names>D</given-names></name></person-group> (<year>1977</year>) <article-title>Some species of <italic><tp:taxon-name><tp:taxon-name-part taxon-name-part-type="genus">Cordyceps</tp:taxon-name-part></tp:taxon-name></italic> and its allies on spiders.</article-title><source>Kew Bulletin</source><volume>31</volume>(<issue>3</issue>): <fpage>557</fpage>–<lpage>566</lpage>. <ext-link xlink:type="simple" ext-link-type="doi" xlink:href="10.2307/4119402">https://doi.org/10.2307/4119402</ext-link></mixed-citation></ref><ref id="B17"><mixed-citation xmlns:xlink="http://www.w3.org/1999/xlink" xlink:type="simple"><person-group><name name-style="western"><surname>Huang</surname><given-names>B</given-names></name><name name-style="western"><surname>Wang</surname><given-names>S</given-names></name><name name-style="western"><surname>Fan</surname><given-names>M</given-names></name><name name-style="western"><surname>Li</surname><given-names>Z</given-names></name></person-group> (<year>2000</year>) <article-title>Two species of <italic><tp:taxon-name><tp:taxon-name-part taxon-name-part-type="genus">Akanthomyces</tp:taxon-name-part></tp:taxon-name></italic> from Dabieshan mountains.</article-title><source>Junwu Xuebao</source><volume>19</volume>: <fpage>172</fpage>–<lpage>174</lpage>.</mixed-citation></ref><ref id="B44"><mixed-citation xmlns:xlink="http://www.w3.org/1999/xlink" xlink:type="simple"><person-group><name name-style="western"><surname>Samson</surname><given-names>RA</given-names></name><name name-style="western"><surname>Brady</surname><given-names>BL</given-names></name></person-group> (<year>1982</year>) <article-title><italic><tp:taxon-name><tp:taxon-name-part taxon-name-part-type="genus">Akanthomyces</tp:taxon-name-part><tp:taxon-name-part taxon-name-part-type="species">novoguineensis</tp:taxon-name-part></tp:taxon-name></italic> sp. nov.</article-title><source>Transactions of the British Mycological Society</source><volume>79</volume>(<issue>3</issue>): <fpage>571</fpage>–<lpage>572</lpage>. <ext-link xlink:type="simple" ext-link-type="doi" xlink:href="10.1016/S0007-1536(82)80065-X">https://doi.org/10.1016/S0007-1536(82)80065-X</ext-link></mixed-citation></ref><ref id="B16"><mixed-citation xmlns:xlink="http://www.w3.org/1999/xlink" xlink:type="simple"><person-group><name name-style="western"><surname>Hsieh</surname><given-names>L</given-names></name><name name-style="western"><surname>Tzean</surname><given-names>S</given-names></name><name name-style="western"><surname>Wu</surname><given-names>WJ</given-names></name></person-group> (<year>1997</year>) <article-title>The Genus <italic><tp:taxon-name><tp:taxon-name-part taxon-name-part-type="genus">Akanthomyces</tp:taxon-name-part></tp:taxon-name></italic> on Spiders from Taiwan.</article-title><source>Mycologia</source><volume>89</volume>(<issue>2</issue>): <fpage>319</fpage>–<lpage>324</lpage>. <ext-link xlink:type="simple" ext-link-type="doi" xlink:href="10.1080/00275514.1997.12026788">https://doi.org/10.1080/00275514.1997.12026788</ext-link></mixed-citation></ref></ref-list></tp:taxon-treatment>
