# Supplementary material for: ﻿Comprehensive treatise of Hevansia and three new genera Jenniferia, Parahevansia and Polystromomyces on spiders in Cordycipitaceae from Thailand
Source: MycoKeys. 2022 Jul 26;91:113–49. doi: 10.3897/mycokeys.91.83091 (PMC9849099; doi:10.3897/mycokeys.91.83091)
Supplement: XML Treatment for Jenniferia griseocinerea [file mycokeys.91.83091-treatment11.xml]

<!DOCTYPE tp:taxon-treatment
  PUBLIC "-//TaxonX//DTD Taxonomic Treatment Publishing DTD v0 20100105//EN" "tax-treatment-NSO.dtd">
<tp:taxon-treatment xmlns:tp="http://www.plazi.org/taxpub"><tp:treatment-meta><kwd-group><label>Taxon classification</label><kwd>
                <named-content content-type="kingdom">Fungi</named-content>
              </kwd><kwd>
                <named-content content-type="order">Hypocreales</named-content>
              </kwd><kwd>
                <named-content content-type="family">Cordycipitaceae</named-content>
              </kwd></kwd-group><mixed-citation publication-type="journal"><person-group><name><surname>Mongkolsamrit</surname><given-names>Suchada</given-names></name><name><surname>Noisripoom</surname><given-names>Wasana</given-names></name><name><surname>Tasanathai</surname><given-names>Kanoksri</given-names></name><name><surname>Kobmoo</surname><given-names>Noppol</given-names></name><name><surname>Thanakitpipattana</surname><given-names>Donnaya</given-names></name><name><surname>Khonsanit</surname><given-names>Artit</given-names></name><name><surname>Petcharad</surname><given-names>Booppa</given-names></name><name><surname>Sakolrak</surname><given-names>Baramee</given-names></name><name><surname>Himaman</surname><given-names>Winanda</given-names></name></person-group><article-title>﻿Comprehensive treatise of <italic><tp:taxon-name><tp:taxon-name-part taxon-name-part-type="genus" reg="Hevansia">Hevansia</tp:taxon-name-part></tp:taxon-name></italic> and three new genera <italic><tp:taxon-name><tp:taxon-name-part taxon-name-part-type="genus" reg="Jenniferia">Jenniferia</tp:taxon-name-part></tp:taxon-name></italic>, <italic><tp:taxon-name><tp:taxon-name-part taxon-name-part-type="genus" reg="Parahevansia">Parahevansia</tp:taxon-name-part></tp:taxon-name></italic> and <italic><tp:taxon-name><tp:taxon-name-part taxon-name-part-type="genus" reg="Polystromomyces">Polystromomyces</tp:taxon-name-part></tp:taxon-name></italic> on spiders in <tp:taxon-name><tp:taxon-name-part taxon-name-part-type="family">Cordycipitaceae</tp:taxon-name-part></tp:taxon-name> from Thailand</article-title><source>MycoKeys</source><day>26</day><month>07</month><year>2022</year><volume>91</volume><fpage>113</fpage><lpage>149</lpage><pub-id pub-id-type="doi">10.3897/mycokeys.91.83091</pub-id></mixed-citation></tp:treatment-meta><tp:nomenclature><label>﻿</label><tp:taxon-name>
              <object-id xmlns:xlink="http://www.w3.org/1999/xlink" content-type="arpha" xlink:type="simple">972B0606-DB8B-5815-92DA-78F28FC60841</object-id>
              <tp:taxon-name-part taxon-name-part-type="genus" reg="Jenniferia">Jenniferia</tp:taxon-name-part>
              <tp:taxon-name-part taxon-name-part-type="species" reg="griseocinerea">griseocinerea</tp:taxon-name-part>
              <object-id xmlns:xlink="http://www.w3.org/1999/xlink" content-type="mycobank" xlink:type="simple"> 843091</object-id>
            </tp:taxon-name><tp:taxon-authority>Tasanathai, Noisripoom &amp; Mongkolsamrit</tp:taxon-authority><tp:taxon-status xmlns:xlink="http://www.w3.org/1999/xlink" xlink:type="simple">sp. nov.</tp:taxon-status><xref ref-type="fig" rid="F6">Fig. 6</xref></tp:nomenclature><tp:treatment-sec sec-type="Typification" id="SECID0EYJCK"><title>Typification.</title><p>Thailand, Nakhon Ratchasima Province, Khao Yai National Park, <named-content xmlns:xlink="http://www.w3.org/1999/xlink" content-type="dwc:verbatimCoordinates" xlink:type="simple"><named-content content-type="geo-json" specific-use="{&#34;type&#34;:&#34;Point&#34;,&#34;coordinates&#34;:[101.372228,14.439089]}" id="NCID0EBKCK" xlink:type="simple">14°26'20.72"N, 101°22'20.02"E</named-content></named-content>, on spider (Non-web builder, <tp:taxon-name><tp:taxon-name-part taxon-name-part-type="order">Araneae</tp:taxon-name-part></tp:taxon-name>, <tp:taxon-name><tp:taxon-name-part taxon-name-part-type="family">Thomisidae</tp:taxon-name-part></tp:taxon-name>, <italic><tp:taxon-name><tp:taxon-name-part taxon-name-part-type="genus" reg="Diaea">Diaea</tp:taxon-name-part></tp:taxon-name></italic> sp.) attached to the underside of a dicot leaf of forest plants, 31 May 2010, K. Tasanathai, P. Srikitikulchai, S. Mongkolsamrit, T. Chohmee, A. Khonsanit, R. Somnuk, K. Sansatchanon, MY6006.01 (<abbrev xmlns:xlink="http://www.w3.org/1999/xlink" xlink:title="BIOTEC Bangkok Herbarium" id="ABBRID0EXKCK" xlink:type="simple">BBH</abbrev> 29656, holotype), ex-type culture <abbrev xmlns:xlink="http://www.w3.org/1999/xlink" xlink:title="BIOTEC Culture Collection" id="ABBRID0E2KCK" xlink:type="simple">BCC</abbrev> 42062 isolated from ascospores.</p></tp:treatment-sec><tp:treatment-sec sec-type="etymology" id="SECID0E6KCK"><title>Etymology.</title><p>Named after the colour of the fresh specimens, from the Latin ‘<italic>griseo</italic>’, referring to dark grey and ‘<italic><tp:taxon-name><tp:taxon-name-part taxon-name-part-type="genus" reg="Hevansia"/><tp:taxon-name-part taxon-name-part-type="species" reg="cinerea">cinerea</tp:taxon-name-part></tp:taxon-name></italic>’ meaning ash grey.</p></tp:treatment-sec><tp:treatment-sec sec-type="description" id="SECID0ERLCK"><title>Description.</title><p>Spider hosts covered by yellowish-grey mycelium (156C). Sexual morph: <italic>Stromata</italic> non-stipitate. <italic>Perithecia</italic> growing in subiculum, aggregated in clusters, superficial, ovoid, 650–850 × 250–320 µm, ostiole pale brown. <italic>Asci</italic> cylindrical, 8-spored, 375–460 µm long, 5–6 µm broad, with cap 2–6 µm thick. <italic>Ascospores</italic> hyaline, whole ascospores with septate part-spores alternately connected with thread-like structures, four-terminal cells on each end with six alternating pairs of cells and filaments, sixteen cells per ascospore, up to 400 µm long, each cell narrowly fusiform, 10–15 × 1–2 µm, filiform regions, 35–45 × 0.2–0.8 µm. Asexual morph: Two types of synnemata were produced from all parts of the hosts. Several long synnemata, grey becoming pale brown at terminal ends, cylindrical with blunt end, 2.5–5 mm long, 100–150 μm broad, middle of long synnemata, 50–80 μm broad. <italic>Conidiogenous cells</italic> producing along long synnemata. Short synnemata, pale grey to dark grey, cylindrical, up to 450 µm long, 20–50 µm broad. <italic>Conidiogenous cells</italic> producing at the upper part of synnemata. <italic>Phialides</italic> flask-shaped at the base, 5–10 × 3–5 µm, tapering into distinct necks, 2–3.5 × 0.5–1 µm. <italic>Conidia</italic> hyaline, fusiform, 3–6 × 1–2 µm.</p></tp:treatment-sec><tp:treatment-sec sec-type="description" id="SECID0EHMCK"><title>Culture characteristics.</title><p>Colonies on <abbrev xmlns:xlink="http://www.w3.org/1999/xlink" xlink:title="oatmeal agar" id="ABBRID0ENMCK" xlink:type="simple">OA</abbrev> attaining a diam. of 18–20 mm in 21 days, cottony with high mycelium density, white, reverse pale yellow (165D). <italic>Conidia</italic> and reproductive structures not observed.</p><p>Colonies on PDA attaining a diam. of (16)17–20 mm in 21 days, cottony with high mycelium density, white, reverse pale yellow (165D). <italic>Conidia</italic> and reproductive structures not observed.</p></tp:treatment-sec><tp:treatment-sec sec-type="host" id="SECID0EXMCK"><title>Host.</title><p>Spiders (<tp:taxon-name><tp:taxon-name-part taxon-name-part-type="order">Araneae</tp:taxon-name-part></tp:taxon-name>, <tp:taxon-name><tp:taxon-name-part taxon-name-part-type="family">Thomisidae</tp:taxon-name-part></tp:taxon-name>, <tp:taxon-name><tp:taxon-name-part taxon-name-part-type="genus" reg="Diaea">Diaea</tp:taxon-name-part><tp:taxon-name-part taxon-name-part-type="uncertainty-rank">cf.</tp:taxon-name-part><tp:taxon-name-part taxon-name-part-type="species" reg="dorsata">dorsata</tp:taxon-name-part></tp:taxon-name>, <italic><tp:taxon-name><tp:taxon-name-part taxon-name-part-type="genus" reg="Diaea">Diaea</tp:taxon-name-part></tp:taxon-name></italic> sp.).</p></tp:treatment-sec><tp:treatment-sec sec-type="habitat" id="SECID0E2NCK"><title>Habitat.</title><p>Specimens were found on the underside of dicot leaves of forest plants.</p></tp:treatment-sec><tp:treatment-sec sec-type="material" id="SECID0EAOCK"><title>Additional materials examined.</title><p>Thailand, Nakhon Ratchasima Province, Khao Yai National Park, <named-content xmlns:xlink="http://www.w3.org/1999/xlink" content-type="dwc:verbatimCoordinates" xlink:type="simple"><named-content content-type="geo-json" specific-use="{&#34;type&#34;:&#34;Point&#34;,&#34;coordinates&#34;:[101.372228,14.439089]}" id="NCID0EJOCK" xlink:type="simple">14°26'20.72"N, 101°22'20.02"E</named-content></named-content>, on spider (Non-web builder, <tp:taxon-name><tp:taxon-name-part taxon-name-part-type="order">Araneae</tp:taxon-name-part></tp:taxon-name>, <tp:taxon-name><tp:taxon-name-part taxon-name-part-type="family">Thomisidae</tp:taxon-name-part></tp:taxon-name>, <italic><tp:taxon-name><tp:taxon-name-part taxon-name-part-type="genus" reg="Diaea">Diaea</tp:taxon-name-part></tp:taxon-name></italic> sp.) attached to the underside of a dicot leaf of forest plants, 31 May 2010, K. Tasanathai, P. Srikitikulchai, S. Mongkolsamrit, T. Chohmee, A. Khonsanit, R. Somnuk, K. Sansatchanon, MY6006.02 (<abbrev xmlns:xlink="http://www.w3.org/1999/xlink" xlink:title="BIOTEC Bangkok Herbarium" id="ABBRID0E6OCK" xlink:type="simple">BBH</abbrev> 29656, paratype) ex-paratype culture <abbrev xmlns:xlink="http://www.w3.org/1999/xlink" xlink:title="BIOTEC Culture Collection" id="ABBRID0EDPCK" xlink:type="simple">BCC</abbrev> 42063 isolated from conidia; idem, on spider (Non-web builder, <tp:taxon-name><tp:taxon-name-part taxon-name-part-type="order">Araneae</tp:taxon-name-part></tp:taxon-name>, <tp:taxon-name><tp:taxon-name-part taxon-name-part-type="family">Thomisidae</tp:taxon-name-part></tp:taxon-name>, <tp:taxon-name><tp:taxon-name-part taxon-name-part-type="genus" reg="Diaea">Diaea</tp:taxon-name-part><tp:taxon-name-part taxon-name-part-type="uncertainty-rank">cf.</tp:taxon-name-part><tp:taxon-name-part taxon-name-part-type="species" reg="dorsata">dorsata</tp:taxon-name-part></tp:taxon-name>) attached to the underside of a dicot leaf of forest plants, 8 November 2012, S. Mongkolsamrit, A. Khonsanit, W. Noisripoom, P. Srikitikulchai, R. Somnuk, MY8241 (<abbrev xmlns:xlink="http://www.w3.org/1999/xlink" xlink:title="BIOTEC Bangkok Herbarium" id="ABBRID0E5PCK" xlink:type="simple">BBH</abbrev> 33219) culture <abbrev xmlns:xlink="http://www.w3.org/1999/xlink" xlink:title="BIOTEC Culture Collection" id="ABBRID0ECQCK" xlink:type="simple">BCC</abbrev> 57821 isolated from conidia; idem, 9 August 2012, K. Tasanathai, S. Mongkolsamrit, A. Khonsanit, W. Noisripoom, K. Sansatchanon, MY7627 (<abbrev xmlns:xlink="http://www.w3.org/1999/xlink" xlink:title="BIOTEC Bangkok Herbarium" id="ABBRID0EGQCK" xlink:type="simple">BBH</abbrev> 36128) culture <abbrev xmlns:xlink="http://www.w3.org/1999/xlink" xlink:title="BIOTEC Culture Collection" id="ABBRID0EKQCK" xlink:type="simple">BCC</abbrev> 54893 isolated from conidia.</p></tp:treatment-sec><tp:treatment-sec sec-type="notes" id="SECID0EOQCK"><title>Notes.</title><p>Based on the multi-gene phylogenetic analyses presented in Fig. <xref ref-type="fig" rid="F1">1</xref>, <italic><tp:taxon-name><tp:taxon-name-part taxon-name-part-type="genus" reg="Jenniferia">Jenniferia</tp:taxon-name-part><tp:taxon-name-part taxon-name-part-type="species" reg="griseocinerea">griseocinerea</tp:taxon-name-part></tp:taxon-name></italic> is closely related to <italic><tp:taxon-name><tp:taxon-name-part taxon-name-part-type="genus" reg="Jenniferia">J.</tp:taxon-name-part><tp:taxon-name-part taxon-name-part-type="species" reg="cinerea">cinerea</tp:taxon-name-part></tp:taxon-name></italic>. It shares similarity with <italic><tp:taxon-name><tp:taxon-name-part taxon-name-part-type="genus" reg="Jenniferia">J.</tp:taxon-name-part><tp:taxon-name-part taxon-name-part-type="species" reg="cinerea">cinerea</tp:taxon-name-part></tp:taxon-name></italic> in the production of several cylindrical synnemata arising from all parts of the spider host. However, <italic><tp:taxon-name><tp:taxon-name-part taxon-name-part-type="genus" reg="Jenniferia">J.</tp:taxon-name-part><tp:taxon-name-part taxon-name-part-type="species" reg="griseocinerea">griseocinerea</tp:taxon-name-part></tp:taxon-name></italic> differs from <italic><tp:taxon-name><tp:taxon-name-part taxon-name-part-type="genus" reg="Jenniferia">J.</tp:taxon-name-part><tp:taxon-name-part taxon-name-part-type="species" reg="cinerea">cinerea</tp:taxon-name-part></tp:taxon-name></italic> in producing long and short synnemata, while <italic><tp:taxon-name><tp:taxon-name-part taxon-name-part-type="genus" reg="Jenniferia">J.</tp:taxon-name-part><tp:taxon-name-part taxon-name-part-type="species" reg="cinerea">cinerea</tp:taxon-name-part></tp:taxon-name></italic> produces only long synnemata. The shape of phialides in <italic><tp:taxon-name><tp:taxon-name-part taxon-name-part-type="genus" reg="Jenniferia">J.</tp:taxon-name-part><tp:taxon-name-part taxon-name-part-type="species" reg="griseocinerea">griseocinerea</tp:taxon-name-part></tp:taxon-name></italic> from the specimens differs from <italic><tp:taxon-name><tp:taxon-name-part taxon-name-part-type="genus" reg="Jenniferia">J.</tp:taxon-name-part><tp:taxon-name-part taxon-name-part-type="species" reg="cinerea">cinerea</tp:taxon-name-part></tp:taxon-name></italic> and <italic><tp:taxon-name><tp:taxon-name-part taxon-name-part-type="genus" reg="Jenniferia">J.</tp:taxon-name-part><tp:taxon-name-part taxon-name-part-type="species" reg="thomisidarum">thomisidarum</tp:taxon-name-part></tp:taxon-name></italic>. Phialides in <italic><tp:taxon-name><tp:taxon-name-part taxon-name-part-type="genus" reg="Jenniferia">J.</tp:taxon-name-part><tp:taxon-name-part taxon-name-part-type="species" reg="griseocinerea">griseocinerea</tp:taxon-name-part></tp:taxon-name></italic> are flask-shaped, while phialides in <italic><tp:taxon-name><tp:taxon-name-part taxon-name-part-type="genus" reg="Jenniferia">J.</tp:taxon-name-part><tp:taxon-name-part taxon-name-part-type="species" reg="cinerea">cinerea</tp:taxon-name-part></tp:taxon-name></italic> and <italic><tp:taxon-name><tp:taxon-name-part taxon-name-part-type="genus" reg="Jenniferia">J.</tp:taxon-name-part><tp:taxon-name-part taxon-name-part-type="species" reg="thomisidarum">thomisidarum</tp:taxon-name-part></tp:taxon-name></italic> are cylindrical. Conidia in <italic><tp:taxon-name><tp:taxon-name-part taxon-name-part-type="genus" reg="Jenniferia">J.</tp:taxon-name-part><tp:taxon-name-part taxon-name-part-type="species" reg="griseocinerea">griseocinerea</tp:taxon-name-part></tp:taxon-name></italic> and <italic><tp:taxon-name><tp:taxon-name-part taxon-name-part-type="genus" reg="Jenniferia">J.</tp:taxon-name-part><tp:taxon-name-part taxon-name-part-type="species" reg="thomisidarum">thomisidarum</tp:taxon-name-part></tp:taxon-name></italic> are fusiform, occasionally cylindrical in <italic><tp:taxon-name><tp:taxon-name-part taxon-name-part-type="genus" reg="Jenniferia">J.</tp:taxon-name-part><tp:taxon-name-part taxon-name-part-type="species" reg="thomisidarum">thomisidarum</tp:taxon-name-part></tp:taxon-name></italic>. The conidia in <italic><tp:taxon-name><tp:taxon-name-part taxon-name-part-type="genus" reg="Jenniferia">J.</tp:taxon-name-part><tp:taxon-name-part taxon-name-part-type="species" reg="griseocinerea">griseocinerea</tp:taxon-name-part></tp:taxon-name></italic> are shorter than those reported for <italic><tp:taxon-name><tp:taxon-name-part taxon-name-part-type="genus" reg="Jenniferia">J.</tp:taxon-name-part><tp:taxon-name-part taxon-name-part-type="species" reg="thomisidarum">thomisidarum</tp:taxon-name-part></tp:taxon-name></italic> (3–6 × 1–2 µm vs. 3–12 × 1–3 µm) (Table <xref ref-type="table" rid="T3">3</xref>).</p></tp:treatment-sec><tp:treatment-sec><!--Section generated to contain objects referenced in tp:taxon-treatment.--><fig id="F6" position="float" orientation="portrait"><object-id xmlns:xlink="http://www.w3.org/1999/xlink" content-type="doi" xlink:type="simple">10.3897/mycokeys.91.83091.figure6</object-id><object-id xmlns:xlink="http://www.w3.org/1999/xlink" content-type="arpha" xlink:type="simple">C7F0715B-31FA-51FC-BA8F-32D9E3B7FB1C</object-id><label>Figure 6.</label><caption><p><italic><tp:taxon-name><tp:taxon-name-part taxon-name-part-type="genus" reg="Jenniferia">Jenniferia</tp:taxon-name-part><tp:taxon-name-part taxon-name-part-type="species" reg="griseocinerea">griseocinerea</tp:taxon-name-part></tp:taxon-name></italic><bold>a</bold> fungus on a spider (<abbrev xmlns:xlink="http://www.w3.org/1999/xlink" xlink:title="BIOTEC Bangkok Herbarium" id="ABBRID0ETGCK" xlink:type="simple">BBH</abbrev> 29656) <bold>b</bold> perithecium <bold>c</bold> asci <bold>d</bold> ascus tip <bold>e, f</bold> whole ascospores with septate part-spores alternately connected with thread-like structures <bold>g</bold> fungus on a spider (<abbrev xmlns:xlink="http://www.w3.org/1999/xlink" xlink:title="BIOTEC Bangkok Herbarium" id="ABBRID0EBHCK" xlink:type="simple">BBH</abbrev> 33219) <bold>h</bold> short synnema <bold>i</bold> long synnema <bold>j</bold> phialides <bold>k</bold> conidia <bold>l, m</bold> colonies on <abbrev xmlns:xlink="http://www.w3.org/1999/xlink" xlink:title="oatmeal agar" id="ABBRID0EPHCK" xlink:type="simple">OA</abbrev> at 21 days (<bold>l</bold> obverse, <bold>m</bold> reverse) <bold>n, o</bold> colonies on PDA at 21 days (<bold>n</bold> obverse, <bold>o</bold> reverse). Scale bars: 2 mm (<bold>a, g</bold>); 200 µm (<bold>b</bold>); 100 µm (<bold>c, h, i</bold>); 10 µm (<bold>d, e, f, j, k</bold>).</p></caption><graphic xmlns:xlink="http://www.w3.org/1999/xlink" xlink:href="mycokeys-91-113-g006.jpg" position="float" orientation="portrait" xlink:type="simple" id="oo_719479.jpg"><uri content-type="original_file" xlink:type="simple">https://binary.pensoft.net/fig/719479</uri></graphic></fig><fig id="F1" position="float" orientation="portrait"><object-id xmlns:xlink="http://www.w3.org/1999/xlink" content-type="doi" xlink:type="simple">10.3897/mycokeys.91.83091.figure1</object-id><object-id xmlns:xlink="http://www.w3.org/1999/xlink" content-type="arpha" xlink:type="simple">F4ADD6D8-F05B-506D-9689-07F0250FB815</object-id><label>Figure 1.</label><caption><p>RAxML tree of <italic><tp:taxon-name><tp:taxon-name-part taxon-name-part-type="genus" reg="Hevansia">Hevansia</tp:taxon-name-part></tp:taxon-name></italic>, <italic><tp:taxon-name><tp:taxon-name-part taxon-name-part-type="genus" reg="Jenniferia">Jenniferia</tp:taxon-name-part></tp:taxon-name></italic>, <italic><tp:taxon-name><tp:taxon-name-part taxon-name-part-type="genus" reg="Parahevasia">Parahevasia</tp:taxon-name-part></tp:taxon-name></italic>, <italic><tp:taxon-name><tp:taxon-name-part taxon-name-part-type="genus" reg="Polystromomyces">Polystromomyces</tp:taxon-name-part></tp:taxon-name></italic> and related genera in the <tp:taxon-name><tp:taxon-name-part taxon-name-part-type="family">Cordycipitaceae</tp:taxon-name-part></tp:taxon-name> from a combined <abbrev xmlns:xlink="http://www.w3.org/1999/xlink" xlink:title="internal transcribed spacers" id="ABBRID0E5MCI" xlink:type="simple">ITS</abbrev>, <abbrev xmlns:xlink="http://www.w3.org/1999/xlink" xlink:title="Large Subunit" id="ABBRID0ECNCI" xlink:type="simple">LSU</abbrev>, <italic>tef1</italic>, <italic>rpb1</italic> and <italic>rpb2</italic> dataset. Numbers at the major nodes represent Maximum Likelihood Bootstrap (<abbrev xmlns:xlink="http://www.w3.org/1999/xlink" xlink:title="Maximum Likelihood Bootstrap" id="ABBRID0EMNCI" xlink:type="simple">MLB</abbrev>) and Bayesian Posterior Probabilities (<abbrev xmlns:xlink="http://www.w3.org/1999/xlink" xlink:title="Bayesian Posterior Probabilities" id="ABBRID0EQNCI" xlink:type="simple">BPP</abbrev>). Bold lines in the tree represent 100% of <abbrev xmlns:xlink="http://www.w3.org/1999/xlink" xlink:title="Maximum Likelihood Bootstrap" id="ABBRID0EUNCI" xlink:type="simple">MLB</abbrev> and 1.00 of <abbrev xmlns:xlink="http://www.w3.org/1999/xlink" xlink:title="Bayesian Posterior Probabilities" id="ABBRID0EYNCI" xlink:type="simple">BPP</abbrev>. Symbols on the right-hand side correspond to the types of ascospore morphologies found in each genus that are observed in natural specimens of <tp:taxon-name><tp:taxon-name-part taxon-name-part-type="family">Cordycipitaceae</tp:taxon-name-part></tp:taxon-name> described in Fig. <xref ref-type="fig" rid="F2">2</xref>.</p></caption><graphic xmlns:xlink="http://www.w3.org/1999/xlink" xlink:href="mycokeys-91-113-g001.jpg" position="float" orientation="portrait" xlink:type="simple" id="oo_719474.jpg"><uri content-type="original_file" xlink:type="simple">https://binary.pensoft.net/fig/719474</uri></graphic></fig><fig id="F2" position="float" orientation="portrait"><object-id xmlns:xlink="http://www.w3.org/1999/xlink" content-type="doi" xlink:type="simple">10.3897/mycokeys.91.83091.figure2</object-id><object-id xmlns:xlink="http://www.w3.org/1999/xlink" content-type="arpha" xlink:type="simple">A1A0FA46-BEBE-51D6-9795-0D18A625E8B3</object-id><label>Figure 2.</label><caption><p>The types of ascospores morphologies observed in natural specimens of <tp:taxon-name><tp:taxon-name-part taxon-name-part-type="family">Cordycipitaceae</tp:taxon-name-part></tp:taxon-name>: <bold>a</bold> filiform, multiseptate, whole ascospores (square) <bold>b</bold> filamentous, multiseptate ascospores disarticulating into part-spores (circle) <bold>c</bold> bola-shaped, whole ascospores (triangle) and <bold>d</bold> whole ascospores with septate part-spores alternately connected with thread-like structures (star). Scale bars: 10 µm (<bold>a, b</bold>); 20 µm (<bold>c, d</bold>).</p></caption><graphic xmlns:xlink="http://www.w3.org/1999/xlink" xlink:href="mycokeys-91-113-g002.jpg" position="float" orientation="portrait" xlink:type="simple" id="oo_719475.jpg"><uri content-type="original_file" xlink:type="simple">https://binary.pensoft.net/fig/719475</uri></graphic></fig><table-wrap id="T3" position="float" orientation="portrait"><label>Table 3.</label><caption><p>Morphological comparisons of asexual morphs in <italic><tp:taxon-name><tp:taxon-name-part taxon-name-part-type="genus" reg="Hevansia">Hevansia</tp:taxon-name-part></tp:taxon-name></italic>, <italic><tp:taxon-name><tp:taxon-name-part taxon-name-part-type="genus" reg="Jenniferia">Jenniferia</tp:taxon-name-part></tp:taxon-name></italic> and <italic><tp:taxon-name><tp:taxon-name-part taxon-name-part-type="genus" reg="Parahevansia">Parahevansia</tp:taxon-name-part></tp:taxon-name></italic>.</p></caption><table id="TID0E3WDK" rules="all"><tbody><tr><th rowspan="1" colspan="1">Species</th><th rowspan="1" colspan="1">Host</th><th rowspan="1" colspan="1">
                      <tp:taxon-name><tp:taxon-name-part taxon-name-part-type="genus" reg="Synnemata">Synnemata</tp:taxon-name-part></tp:taxon-name>
                    </th><th rowspan="1" colspan="1">Phialides</th><th rowspan="1" colspan="1">Conidia</th><th rowspan="1" colspan="1">References</th></tr><tr><td rowspan="1" colspan="1">
                      <italic>
                        <tp:taxon-name><tp:taxon-name-part taxon-name-part-type="genus" reg="Hevansia">Hevansia</tp:taxon-name-part><tp:taxon-name-part taxon-name-part-type="species" reg="arachnophila">arachnophila</tp:taxon-name-part></tp:taxon-name>
                      </italic>
                    </td><td rowspan="1" colspan="1">Spider</td><td rowspan="1" colspan="1">Simple, solitary (rarely two or three together), cylindrical, cream, up to 6 mm long, 45–100 µm broad</td><td rowspan="1" colspan="1">Globose, 3–4.5 µm broad, with distinct necks, 1–2 × 0.5 µm</td><td rowspan="1" colspan="1">Cymbiform, 3.5–6 × 1–1.5 µm</td><td rowspan="1" colspan="1">
                      <xref ref-type="bibr" rid="B18">Hywel-Jones (1996)</xref>
                    </td></tr><tr><td rowspan="1" colspan="1">
                      <italic>
                        <tp:taxon-name><tp:taxon-name-part taxon-name-part-type="genus" reg="Hevansia">H.</tp:taxon-name-part><tp:taxon-name-part taxon-name-part-type="species" reg="longispora">longispora</tp:taxon-name-part></tp:taxon-name>
                      </italic>
                    </td><td rowspan="1" colspan="1">Spider</td><td rowspan="1" colspan="1">Multiple, clavate, brown, 250–700 µm long</td><td rowspan="1" colspan="1">Ellipsoid to cylindrical, 7–15 × 2–4 µm</td><td rowspan="1" colspan="1">Cylindrical to fusiform, 8.8–14.8 × 2–3 µm</td><td rowspan="1" colspan="1">
                      <xref ref-type="bibr" rid="B17">Huang et al. (2000)</xref>
                    </td></tr><tr><td rowspan="1" colspan="1">
                      <italic>
                        <tp:taxon-name><tp:taxon-name-part taxon-name-part-type="genus" reg="Hevansia">H.</tp:taxon-name-part><tp:taxon-name-part taxon-name-part-type="species" reg="minuta">minuta</tp:taxon-name-part></tp:taxon-name>
                      </italic>
                    </td><td rowspan="1" colspan="1">Spider (<tp:taxon-name><tp:taxon-name-part taxon-name-part-type="family">Theridiidae</tp:taxon-name-part></tp:taxon-name>, <italic><tp:taxon-name><tp:taxon-name-part taxon-name-part-type="genus" reg="Meotipa">Meotipa</tp:taxon-name-part></tp:taxon-name></italic> sp.)</td><td rowspan="1" colspan="1">Non-synnemata</td><td rowspan="1" colspan="1">Globose to ovoid, 5–7 × 5–6 µm with distinct necks, 1–2 × 0.5 µm</td><td rowspan="1" colspan="1">Fusiform, 2–7 × 2–3 µm</td><td rowspan="1" colspan="1">This study</td></tr><tr><td rowspan="1" colspan="1">
                      <italic>
                        <tp:taxon-name><tp:taxon-name-part taxon-name-part-type="genus" reg="Hevansia">H.</tp:taxon-name-part><tp:taxon-name-part taxon-name-part-type="species" reg="nelumboides">nelumboides</tp:taxon-name-part></tp:taxon-name>
                      </italic>
                    </td><td rowspan="1" colspan="1">Spider</td><td rowspan="1" colspan="1">NA</td><td rowspan="1" colspan="1">Elongate</td><td rowspan="1" colspan="1">Ovoid, 5 × 3 µm</td><td rowspan="1" colspan="1">
                      <xref ref-type="bibr" rid="B22">Kobayasi and Shimizu (1977)</xref>
                    </td></tr><tr><td rowspan="1" colspan="1">
                      <italic>
                        <tp:taxon-name><tp:taxon-name-part taxon-name-part-type="genus" reg="Hevansia">H.</tp:taxon-name-part><tp:taxon-name-part taxon-name-part-type="species" reg="novoguineensis">novoguineensis</tp:taxon-name-part></tp:taxon-name>
                      </italic>
                    </td><td rowspan="1" colspan="1">Spider (<tp:taxon-name><tp:taxon-name-part taxon-name-part-type="family">Theridiidae</tp:taxon-name-part></tp:taxon-name>)</td><td rowspan="1" colspan="1">Multiple, cylindrical, occasionally acuminate apex, white, up to 8 mm long, 50–200 µm broad</td><td rowspan="1" colspan="1">Globose to subglobose, 4–6 × 4–6 µm, with distinct necks, 0.5–1.5 × 0.5–1 µm</td><td rowspan="1" colspan="1">Fusoid or fusiform-elliptical, 2–10 × 1–2.5 µm</td><td rowspan="1" colspan="1">This study</td></tr><tr><td rowspan="1" colspan="1">
                      <italic>
                        <tp:taxon-name><tp:taxon-name-part taxon-name-part-type="genus" reg="Hevansia">H.</tp:taxon-name-part><tp:taxon-name-part taxon-name-part-type="species" reg="novoguineensis">novoguineensis</tp:taxon-name-part></tp:taxon-name>
                      </italic>
                    </td><td rowspan="1" colspan="1">Spider</td><td rowspan="1" colspan="1">Multiple, slender, acuminate apex, white to pale yellow, 3.5 mm long, 50–150 µm broad</td><td rowspan="1" colspan="1">Globose to ovoid, 5–6.5 × 4–6 µm broad, with distinct necks, 2–3 × 0.8–1.5 µm</td><td rowspan="1" colspan="1">Cylindrical, curved or slightly fusiform, 10.5–17.5 × 1.5–3 µm</td><td rowspan="1" colspan="1">
                      <xref ref-type="bibr" rid="B44">Samson and Brady (1982)</xref>
                    </td></tr><tr><td rowspan="1" colspan="1">
                      <italic>
                        <tp:taxon-name><tp:taxon-name-part taxon-name-part-type="genus" reg="Hevansia">H.</tp:taxon-name-part><tp:taxon-name-part taxon-name-part-type="species" reg="ovalongata">ovalongata</tp:taxon-name-part></tp:taxon-name>
                      </italic>
                    </td><td rowspan="1" colspan="1">Spider</td><td rowspan="1" colspan="1">Multiple, simple, or branch, white to greyish-orange, 2.2–9 mm long, 112–520 µm broad</td><td rowspan="1" colspan="1">Globose to subglobose, cylindrical, or ellipsoid, 6–8.7 × 4–6.4 µm, with distinct necks, 1.4–3.2 × 0.8–1.8 µm</td><td rowspan="1" colspan="1">Ellipsoid, obovate to oblong, 6–10.3 × 2.4–4.4 µm</td><td rowspan="1" colspan="1">
                      <xref ref-type="bibr" rid="B16">Hsieh et al. (1997)</xref>
                    </td></tr><tr><td rowspan="1" colspan="1">
                      <italic>
                        <tp:taxon-name><tp:taxon-name-part taxon-name-part-type="genus" reg="Hevansia">H.</tp:taxon-name-part><tp:taxon-name-part taxon-name-part-type="species" reg="websteri">websteri</tp:taxon-name-part></tp:taxon-name>
                      </italic>
                    </td><td rowspan="1" colspan="1">Spider</td><td rowspan="1" colspan="1">Simple, cylindrical, cream-white, up to 12 mm long, 50–70 µm broad</td><td rowspan="1" colspan="1">Ellipsoid, 4.5–8.5 × 2–3.5 µm, with distinct necks, 1.5–3 × 0.5 µm</td><td rowspan="1" colspan="1">Cylindrical, 4–7 × 1–1.5 µm</td><td rowspan="1" colspan="1">
                      <xref ref-type="bibr" rid="B18">Hywel-Jones (1996)</xref>
                    </td></tr><tr><td rowspan="1" colspan="1">
                      <italic>
                        <tp:taxon-name><tp:taxon-name-part taxon-name-part-type="genus" reg="Jenniferia">Jenniferia</tp:taxon-name-part><tp:taxon-name-part taxon-name-part-type="species" reg="cinerea">cinerea</tp:taxon-name-part></tp:taxon-name>
                      </italic>
                    </td><td rowspan="1" colspan="1">Spider (<tp:taxon-name><tp:taxon-name-part taxon-name-part-type="family">Thomisidae</tp:taxon-name-part></tp:taxon-name>, <italic><tp:taxon-name><tp:taxon-name-part taxon-name-part-type="genus" reg="Amyciaea">Amyciaea</tp:taxon-name-part></tp:taxon-name></italic> sp.)</td><td rowspan="1" colspan="1">Multiple, clavate, grey, up to 3 mm long, 60–70 µm broad</td><td rowspan="1" colspan="1">Cylindrical, 3.5–6.5 × 1.5–2 µm, with distinct necks, 2–2.5 × 0.5 µm</td><td rowspan="1" colspan="1">Clavate, 3.5–5.5 × 1–1.5 µm</td><td rowspan="1" colspan="1">
                      <xref ref-type="bibr" rid="B18">Hywel-Jones (1996)</xref>
                    </td></tr><tr><td rowspan="1" colspan="1">
                      <italic>
                        <tp:taxon-name><tp:taxon-name-part taxon-name-part-type="genus" reg="Jenniferia">J.</tp:taxon-name-part><tp:taxon-name-part taxon-name-part-type="species" reg="griseocinerea">griseocinerea</tp:taxon-name-part></tp:taxon-name>
                      </italic>
                    </td><td rowspan="1" colspan="1">Spider (<tp:taxon-name><tp:taxon-name-part taxon-name-part-type="family">Thomisidae</tp:taxon-name-part></tp:taxon-name>, <tp:taxon-name><tp:taxon-name-part taxon-name-part-type="genus" reg="Diaea">Diaea</tp:taxon-name-part><tp:taxon-name-part taxon-name-part-type="uncertainty-rank">cf.</tp:taxon-name-part><tp:taxon-name-part taxon-name-part-type="species" reg="dorsata">dorsata</tp:taxon-name-part></tp:taxon-name>, <italic><tp:taxon-name><tp:taxon-name-part taxon-name-part-type="genus" reg="Diaea">Diaea</tp:taxon-name-part></tp:taxon-name></italic> sp.)</td><td rowspan="1" colspan="1">Two types of synnemata, long synnemata, cylindrical with blunt end, grey to pale brown, 2.5–5 mm long, 100–150 µm broad, middle of long synnemata, 50–80 μm broad; short synnemata, cylindrical, pale grey to dark grey, up to 450 µm long, 20–50 µm broad</td><td rowspan="1" colspan="1">Flask-shaped, 5–10 × 3–5 µm, with distinct necks, 2–3.5 × 0.5–1 µm</td><td rowspan="1" colspan="1">Fusiform, 3–6 × 1–2 µm</td><td rowspan="1" colspan="1">This study</td></tr><tr><td rowspan="1" colspan="1">
                      <italic>
                        <tp:taxon-name><tp:taxon-name-part taxon-name-part-type="genus" reg="Jenniferia">J.</tp:taxon-name-part><tp:taxon-name-part taxon-name-part-type="species" reg="thomisidarum">thomisidarum</tp:taxon-name-part></tp:taxon-name>
                      </italic>
                    </td><td rowspan="1" colspan="1">Spider (<tp:taxon-name><tp:taxon-name-part taxon-name-part-type="family">Thomisidae</tp:taxon-name-part></tp:taxon-name>, <tp:taxon-name><tp:taxon-name-part taxon-name-part-type="genus" reg="Diaea">Diaea</tp:taxon-name-part><tp:taxon-name-part taxon-name-part-type="uncertainty-rank">cf.</tp:taxon-name-part><tp:taxon-name-part taxon-name-part-type="species" reg="dorsata">dorsata</tp:taxon-name-part></tp:taxon-name>)</td><td rowspan="1" colspan="1">Multiple, cylindrical to clavate, greyish-brown, up to 800 µm long, 30–100 µm broad</td><td rowspan="1" colspan="1">Cylindrical, 7–16 × 2–5 µm, with distinct necks, 1–5 × 1–1.5 µm</td><td rowspan="1" colspan="1">Fusiform, cylindrical, 3–12 × 1–3 µm</td><td rowspan="1" colspan="1">This study</td></tr><tr><td rowspan="1" colspan="1">
                      <italic>
                        <tp:taxon-name><tp:taxon-name-part taxon-name-part-type="genus" reg="Parahevansia">Parahevansia</tp:taxon-name-part><tp:taxon-name-part taxon-name-part-type="species" reg="koratensis">koratensis</tp:taxon-name-part></tp:taxon-name>
                      </italic>
                    </td><td rowspan="1" colspan="1">Spider (<tp:taxon-name><tp:taxon-name-part taxon-name-part-type="family">Salticidae</tp:taxon-name-part></tp:taxon-name>)</td><td rowspan="1" colspan="1">Multiple, simple, brown at the sterile base, becoming grey white, up to 6 mm long, 50 µm broad</td><td rowspan="1" colspan="1">Obovoid to ellipsoid, 4–5.5 × 3–3.5 µm, with distinct necks, 2.5–3 × 0.5–1 µm</td><td rowspan="1" colspan="1">Clavate, 4.5–5.5 × 1–1.5 µm</td><td rowspan="1" colspan="1">
                      <xref ref-type="bibr" rid="B18">Hywel-Jones (1996)</xref>
                    </td></tr></tbody></table><table-wrap-foot><fn><p>NA, information not provided in the original description.</p></fn></table-wrap-foot></table-wrap></tp:treatment-sec><ref-list><ref id="B18"><mixed-citation xmlns:xlink="http://www.w3.org/1999/xlink" xlink:type="simple"><person-group><name name-style="western"><surname>Hywel-Jones</surname><given-names>NL</given-names></name></person-group> (<year>1996</year>) <article-title><italic><tp:taxon-name><tp:taxon-name-part taxon-name-part-type="genus">Akanthomyces</tp:taxon-name-part></tp:taxon-name></italic> on spiders in Thailand.</article-title><source>Mycological Research</source><volume>100</volume>(<issue>9</issue>): <fpage>1065</fpage>–<lpage>1070</lpage>. <ext-link xlink:type="simple" ext-link-type="doi" xlink:href="10.1016/S0953-7562(96)80214-0">https://doi.org/10.1016/S0953-7562(96)80214-0</ext-link></mixed-citation></ref><ref id="B17"><mixed-citation xmlns:xlink="http://www.w3.org/1999/xlink" xlink:type="simple"><person-group><name name-style="western"><surname>Huang</surname><given-names>B</given-names></name><name name-style="western"><surname>Wang</surname><given-names>S</given-names></name><name name-style="western"><surname>Fan</surname><given-names>M</given-names></name><name name-style="western"><surname>Li</surname><given-names>Z</given-names></name></person-group> (<year>2000</year>) <article-title>Two species of <italic><tp:taxon-name><tp:taxon-name-part taxon-name-part-type="genus">Akanthomyces</tp:taxon-name-part></tp:taxon-name></italic> from Dabieshan mountains.</article-title><source>Junwu Xuebao</source><volume>19</volume>: <fpage>172</fpage>–<lpage>174</lpage>.</mixed-citation></ref><ref id="B22"><mixed-citation xmlns:xlink="http://www.w3.org/1999/xlink" xlink:type="simple"><person-group><name name-style="western"><surname>Kobayasi</surname><given-names>Y</given-names></name><name name-style="western"><surname>Shimizu</surname><given-names>D</given-names></name></person-group> (<year>1977</year>) <article-title>Some species of <italic><tp:taxon-name><tp:taxon-name-part taxon-name-part-type="genus">Cordyceps</tp:taxon-name-part></tp:taxon-name></italic> and its allies on spiders.</article-title><source>Kew Bulletin</source><volume>31</volume>(<issue>3</issue>): <fpage>557</fpage>–<lpage>566</lpage>. <ext-link xlink:type="simple" ext-link-type="doi" xlink:href="10.2307/4119402">https://doi.org/10.2307/4119402</ext-link></mixed-citation></ref><ref id="B44"><mixed-citation xmlns:xlink="http://www.w3.org/1999/xlink" xlink:type="simple"><person-group><name name-style="western"><surname>Samson</surname><given-names>RA</given-names></name><name name-style="western"><surname>Brady</surname><given-names>BL</given-names></name></person-group> (<year>1982</year>) <article-title><italic><tp:taxon-name><tp:taxon-name-part taxon-name-part-type="genus">Akanthomyces</tp:taxon-name-part><tp:taxon-name-part taxon-name-part-type="species">novoguineensis</tp:taxon-name-part></tp:taxon-name></italic> sp. nov.</article-title><source>Transactions of the British Mycological Society</source><volume>79</volume>(<issue>3</issue>): <fpage>571</fpage>–<lpage>572</lpage>. <ext-link xlink:type="simple" ext-link-type="doi" xlink:href="10.1016/S0007-1536(82)80065-X">https://doi.org/10.1016/S0007-1536(82)80065-X</ext-link></mixed-citation></ref><ref id="B16"><mixed-citation xmlns:xlink="http://www.w3.org/1999/xlink" xlink:type="simple"><person-group><name name-style="western"><surname>Hsieh</surname><given-names>L</given-names></name><name name-style="western"><surname>Tzean</surname><given-names>S</given-names></name><name name-style="western"><surname>Wu</surname><given-names>WJ</given-names></name></person-group> (<year>1997</year>) <article-title>The Genus <italic><tp:taxon-name><tp:taxon-name-part taxon-name-part-type="genus">Akanthomyces</tp:taxon-name-part></tp:taxon-name></italic> on Spiders from Taiwan.</article-title><source>Mycologia</source><volume>89</volume>(<issue>2</issue>): <fpage>319</fpage>–<lpage>324</lpage>. <ext-link xlink:type="simple" ext-link-type="doi" xlink:href="10.1080/00275514.1997.12026788">https://doi.org/10.1080/00275514.1997.12026788</ext-link></mixed-citation></ref></ref-list></tp:taxon-treatment>
