# Supplementary material for: ﻿Comprehensive treatise of Hevansia and three new genera Jenniferia, Parahevansia and Polystromomyces on spiders in Cordycipitaceae from Thailand
Source: MycoKeys. 2022 Jul 26;91:113–49. doi: 10.3897/mycokeys.91.83091 (PMC9849099; doi:10.3897/mycokeys.91.83091)
Supplement: XML Treatment for Jenniferia thomisidarum [file mycokeys.91.83091-treatment12.xml]

<!DOCTYPE tp:taxon-treatment
  PUBLIC "-//TaxonX//DTD Taxonomic Treatment Publishing DTD v0 20100105//EN" "tax-treatment-NSO.dtd">
<tp:taxon-treatment xmlns:tp="http://www.plazi.org/taxpub"><tp:treatment-meta><kwd-group><label>Taxon classification</label><kwd>
                <named-content content-type="kingdom">Fungi</named-content>
              </kwd><kwd>
                <named-content content-type="order">Hypocreales</named-content>
              </kwd><kwd>
                <named-content content-type="family">Cordycipitaceae</named-content>
              </kwd></kwd-group><mixed-citation publication-type="journal"><person-group><name><surname>Mongkolsamrit</surname><given-names>Suchada</given-names></name><name><surname>Noisripoom</surname><given-names>Wasana</given-names></name><name><surname>Tasanathai</surname><given-names>Kanoksri</given-names></name><name><surname>Kobmoo</surname><given-names>Noppol</given-names></name><name><surname>Thanakitpipattana</surname><given-names>Donnaya</given-names></name><name><surname>Khonsanit</surname><given-names>Artit</given-names></name><name><surname>Petcharad</surname><given-names>Booppa</given-names></name><name><surname>Sakolrak</surname><given-names>Baramee</given-names></name><name><surname>Himaman</surname><given-names>Winanda</given-names></name></person-group><article-title>﻿Comprehensive treatise of <italic><tp:taxon-name><tp:taxon-name-part taxon-name-part-type="genus" reg="Hevansia">Hevansia</tp:taxon-name-part></tp:taxon-name></italic> and three new genera <italic><tp:taxon-name><tp:taxon-name-part taxon-name-part-type="genus" reg="Jenniferia">Jenniferia</tp:taxon-name-part></tp:taxon-name></italic>, <italic><tp:taxon-name><tp:taxon-name-part taxon-name-part-type="genus" reg="Parahevansia">Parahevansia</tp:taxon-name-part></tp:taxon-name></italic> and <italic><tp:taxon-name><tp:taxon-name-part taxon-name-part-type="genus" reg="Polystromomyces">Polystromomyces</tp:taxon-name-part></tp:taxon-name></italic> on spiders in <tp:taxon-name><tp:taxon-name-part taxon-name-part-type="family">Cordycipitaceae</tp:taxon-name-part></tp:taxon-name> from Thailand</article-title><source>MycoKeys</source><day>26</day><month>07</month><year>2022</year><volume>91</volume><fpage>113</fpage><lpage>149</lpage><pub-id pub-id-type="doi">10.3897/mycokeys.91.83091</pub-id></mixed-citation></tp:treatment-meta><tp:nomenclature><label>﻿</label><tp:taxon-name>
              <object-id xmlns:xlink="http://www.w3.org/1999/xlink" content-type="arpha" xlink:type="simple">070A1D30-91F8-599B-AC8C-CF07E933BA18</object-id>
              <tp:taxon-name-part taxon-name-part-type="genus" reg="Jenniferia">Jenniferia</tp:taxon-name-part>
              <tp:taxon-name-part taxon-name-part-type="species" reg="thomisidarum">thomisidarum</tp:taxon-name-part>
              <object-id xmlns:xlink="http://www.w3.org/1999/xlink" content-type="mycobank" xlink:type="simple"> 843092</object-id>
            </tp:taxon-name><tp:taxon-authority>Mongkolsamrit, Noisripoom &amp; Tasanathai</tp:taxon-authority><tp:taxon-status xmlns:xlink="http://www.w3.org/1999/xlink" xlink:type="simple">sp. nov.</tp:taxon-status><xref ref-type="fig" rid="F7">Fig. 7</xref></tp:nomenclature><tp:treatment-sec sec-type="Typification" id="SECID0EFYCK"><title>Typification.</title><p>Thailand, Nakhon Ratchasima Province, Khao Yai National Park, <named-content xmlns:xlink="http://www.w3.org/1999/xlink" content-type="dwc:verbatimCoordinates" xlink:type="simple"><named-content content-type="geo-json" specific-use="{&#34;type&#34;:&#34;Point&#34;,&#34;coordinates&#34;:[101.372228,14.439089]}" id="NCID0EOYCK" xlink:type="simple">14°26'20.72"N, 101°22'20.02"E</named-content></named-content>, on spider (Non-web builder, <tp:taxon-name><tp:taxon-name-part taxon-name-part-type="order">Araneae</tp:taxon-name-part></tp:taxon-name>, <tp:taxon-name><tp:taxon-name-part taxon-name-part-type="family">Thomisidae</tp:taxon-name-part></tp:taxon-name>, <tp:taxon-name><tp:taxon-name-part taxon-name-part-type="genus" reg="Diaea">Diaea</tp:taxon-name-part><tp:taxon-name-part taxon-name-part-type="uncertainty-rank">cf.</tp:taxon-name-part><tp:taxon-name-part taxon-name-part-type="species" reg="dorsata">dorsata</tp:taxon-name-part></tp:taxon-name>) attached to the underside of a dicot leaf of forest plants, 23 July 2009, K. Tasanathai, P. Srikitikulchai, S. Mongkolsamrit, R. Ridkaew, MY5032.01 (<abbrev xmlns:xlink="http://www.w3.org/1999/xlink" xlink:title="BIOTEC Bangkok Herbarium" id="ABBRID0EKZCK" xlink:type="simple">BBH</abbrev> 29502, holotype), ex-type culture <abbrev xmlns:xlink="http://www.w3.org/1999/xlink" xlink:title="BIOTEC Culture Collection" id="ABBRID0EOZCK" xlink:type="simple">BCC</abbrev> 37881 isolated from ascospores.</p><fig id="F7" position="float" orientation="portrait"><object-id xmlns:xlink="http://www.w3.org/1999/xlink" content-type="doi" xlink:type="simple">10.3897/mycokeys.91.83091.figure7</object-id><object-id xmlns:xlink="http://www.w3.org/1999/xlink" content-type="arpha" xlink:type="simple">A6D7A70D-82B8-5243-B741-0D89A4B66BE9</object-id><label>Figure 7.</label><caption><p><italic><tp:taxon-name><tp:taxon-name-part taxon-name-part-type="genus" reg="Jenniferia">Jenniferia</tp:taxon-name-part><tp:taxon-name-part taxon-name-part-type="species" reg="thomisidarum">thomisidarum</tp:taxon-name-part></tp:taxon-name></italic><bold>a</bold> fungus on a spider (<abbrev xmlns:xlink="http://www.w3.org/1999/xlink" xlink:title="BIOTEC Bangkok Herbarium" id="ABBRID0EH1CK" xlink:type="simple">BBH</abbrev> 29502) <bold>b</bold> perithecia <bold>c</bold> fungus on a spider (<abbrev xmlns:xlink="http://www.w3.org/1999/xlink" xlink:title="BIOTEC Bangkok Herbarium" id="ABBRID0EP1CK" xlink:type="simple">BBH</abbrev> 30660) <bold>d</bold> perithecia <bold>e</bold> asci <bold>f, g</bold> ascus tip <bold>h–j</bold> whole ascospores with septate part-spores alternately connected with thread-like structures <bold>k</bold> synnema with conidiogenous cells <bold>l, m</bold> phialides <bold>n</bold> conidia <bold>o</bold>, <bold>p</bold> colonies on <abbrev xmlns:xlink="http://www.w3.org/1999/xlink" xlink:title="oatmeal agar" id="ABBRID0EF2CK" xlink:type="simple">OA</abbrev> at 21 days (<bold>o</bold> obverse, <bold>p</bold> reverse) <bold>q</bold> phialide with conidia on <abbrev xmlns:xlink="http://www.w3.org/1999/xlink" xlink:title="oatmeal agar" id="ABBRID0EP2CK" xlink:type="simple">OA</abbrev><bold>r, s</bold> colonies on PDA at 21 days (<bold>r</bold> obverse, <bold>s</bold> reverse) <bold>t</bold> phialide with conidia on PDA. Scale bars: 2 mm (<bold>a, c</bold>); 300 µm (<bold>d</bold>); 200 µm (<bold>e</bold>); 100 µm (<bold>k</bold>); 10 µm (<bold>f, g, l, m, n</bold>); 20 µm (<bold>h, i, j, q, t</bold>).</p></caption><graphic xmlns:xlink="http://www.w3.org/1999/xlink" xlink:href="mycokeys-91-113-g007.jpg" position="float" orientation="portrait" xlink:type="simple" id="oo_719480.jpg"><uri content-type="original_file" xlink:type="simple">https://binary.pensoft.net/fig/719480</uri></graphic></fig></tp:treatment-sec><tp:treatment-sec sec-type="etymology" id="SECID0EM3CK"><title>Etymology.</title><p>Named after the host belonging to the family <tp:taxon-name><tp:taxon-name-part taxon-name-part-type="family">Thomisidae</tp:taxon-name-part></tp:taxon-name> (<tp:taxon-name><tp:taxon-name-part taxon-name-part-type="order">Araneae</tp:taxon-name-part></tp:taxon-name>).</p></tp:treatment-sec><tp:treatment-sec sec-type="description" id="SECID0E33CK"><title>Description.</title><p>Spider hosts covered by dense greyish-brown mycelium (199C–D). Sexual morph: <italic>Stromata</italic> non-stipitate. <italic>Perithecia</italic> growing in subiculum, aggregated in clusters, superficial, obpyriform, 850–1100 × 300–400 µm, ostiole pale brown. <italic>Asci</italic> cylindrical, 8-spored, 520–700 µm long, 4–6 µm broad, with cap 2–6 µm thick. <italic>Ascospores</italic> hyaline, whole ascospores with septate part-spores alternately connected with thread-like structures, three-terminal cells on each end with six alternating pairs of cells and filament, eighteen cells per ascospore, up to 680 µm long, each cell narrowly fusiform, 10–20 × 1–2 µm, filiform regions, 30–50 × 0.2–0.8 µm. Asexual morph: <italic><tp:taxon-name><tp:taxon-name-part taxon-name-part-type="genus" reg="Synnemata">Synnemata</tp:taxon-name-part></tp:taxon-name></italic> arising from the mycelial mat, numerous, greyish-brown, cylindrical to clavate, erect up to 800 µm long, 30–100 µm broad. <italic>Conidiogenous cells</italic> producing at the upper part of synnemata, mostly monophialidic or some polyphialidic. <italic>Phialides</italic> cylindrical, (7)10–15(16) × 2–4(5) µm, tapering into a distinct neck, (1)1.5–3.5(5) × 1–1.5 µm. <italic>Conidia</italic> hyaline, fusiform, cylindrical, (3)8.5–10.5(12) × 1–3 µm.</p></tp:treatment-sec><tp:treatment-sec sec-type="description" id="SECID0EX4CK"><title>Culture characteristics.</title><p>Colonies on <abbrev xmlns:xlink="http://www.w3.org/1999/xlink" xlink:title="oatmeal agar" id="ABBRID0E44CK" xlink:type="simple">OA</abbrev> attaining a diam. of (12)14–15 mm in 21 days, cottony with high mycelium density, white, reverse pale orange (165D), poor sporulation. <italic>Phialides</italic> arising from aerial hyphae, solitary, awl-shaped, lecanicillium-like, 20–40 × 1–2 µm. <italic>Conidia</italic> in chains, hyaline, fusiform, cylindrical, smooth, (3)7.5–10.5(12) × (1.5)2–2.5(3) µm.</p><p>Colonies on PDA attaining a diam. of 8–10 mm in 21 days, cottony with high mycelium density in the middle of colonies, mycelium with low density around the margin of colonies, pale orange, reverse moderate orange (167D), poor sporulation. <italic>Phialides</italic> arising from aerial hyphae, solitary, awl-shaped, lecanicillium-like, 10–35 × 1–2 µm. <italic>Conidia</italic> in the chains, hyaline, fusiform, cylindrical, smooth, (3)6.5–9.5(10) × (1.5)2–2.5(3) µm.</p></tp:treatment-sec><tp:treatment-sec sec-type="host" id="SECID0EL5CK"><title>Host.</title><p>Spiders (<tp:taxon-name><tp:taxon-name-part taxon-name-part-type="order">Araneae</tp:taxon-name-part></tp:taxon-name>, <tp:taxon-name><tp:taxon-name-part taxon-name-part-type="family">Thomisidae</tp:taxon-name-part></tp:taxon-name>, <tp:taxon-name><tp:taxon-name-part taxon-name-part-type="genus" reg="Diaea">Diaea</tp:taxon-name-part><tp:taxon-name-part taxon-name-part-type="uncertainty-rank">cf.</tp:taxon-name-part><tp:taxon-name-part taxon-name-part-type="species" reg="dorsata">dorsata</tp:taxon-name-part></tp:taxon-name>) .</p></tp:treatment-sec><tp:treatment-sec sec-type="habitat" id="SECID0EI6CK"><title>Habitat.</title><p>Specimens were found on the underside of dicot leaves of forest plants.</p></tp:treatment-sec><tp:treatment-sec sec-type="material" id="SECID0EN6CK"><title>Additional materials examined.</title><p>Thailand, Nakhon Ratchasima Province, Khao Yai National Park, <named-content xmlns:xlink="http://www.w3.org/1999/xlink" content-type="dwc:verbatimCoordinates" xlink:type="simple"><named-content content-type="geo-json" specific-use="{&#34;type&#34;:&#34;Point&#34;,&#34;coordinates&#34;:[101.372228,14.439089]}" id="NCID0EW6CK" xlink:type="simple">14°26'20.72"N, 101°22'20.02"E</named-content></named-content>, on spider (Non-web builder, <tp:taxon-name><tp:taxon-name-part taxon-name-part-type="order">Araneae</tp:taxon-name-part></tp:taxon-name>, <tp:taxon-name><tp:taxon-name-part taxon-name-part-type="family">Thomisidae</tp:taxon-name-part></tp:taxon-name>, <tp:taxon-name><tp:taxon-name-part taxon-name-part-type="genus" reg="Diaea">Diaea</tp:taxon-name-part><tp:taxon-name-part taxon-name-part-type="uncertainty-rank">cf.</tp:taxon-name-part><tp:taxon-name-part taxon-name-part-type="species" reg="dorsata">dorsata</tp:taxon-name-part></tp:taxon-name>) attached to the underside of a dicot leaf of forest plants, 23 July 2009, K. Tasanathai, P. Srikitikulchai, S. Mongkolsamrit, R. Ridkaew, MY5032.02 (<abbrev xmlns:xlink="http://www.w3.org/1999/xlink" xlink:title="BIOTEC Bangkok Herbarium" id="ABBRID0ESADK" xlink:type="simple">BBH</abbrev> 29502, paratype), ex-paratype culture <abbrev xmlns:xlink="http://www.w3.org/1999/xlink" xlink:title="BIOTEC Culture Collection" id="ABBRID0EWADK" xlink:type="simple">BCC</abbrev> 37882 isolated from conidia; idem, 7 August 2011, K. Tasanathai, P. Srikitikulchai, S. Mongkolsamrit, A. Khonsanit, W. Noisripoom, K. Sansatchanon, MY6813 (<abbrev xmlns:xlink="http://www.w3.org/1999/xlink" xlink:title="BIOTEC Bangkok Herbarium" id="ABBRID0E1ADK" xlink:type="simple">BBH</abbrev> 30660, culture <abbrev xmlns:xlink="http://www.w3.org/1999/xlink" xlink:title="BIOTEC Culture Collection" id="ABBRID0E5ADK" xlink:type="simple">BCC</abbrev> 48932); idem, 3 August 2011, K. Tasanathai, P. Srikitikulchai, S. Mongkolsamrit, A. Khonsanit, W. Noisripoom, K. Sansatchanon, MY6866 (BBH 30690), culture <abbrev xmlns:xlink="http://www.w3.org/1999/xlink" xlink:title="BIOTEC Culture Collection" id="ABBRID0ECBDK" xlink:type="simple">BCC</abbrev> 49257; idem, 9 August 2012, K. Tasanathai, S. Mongkolsamrit, A. Khonsanit, W. Noisripoom, MY7598 (<abbrev xmlns:xlink="http://www.w3.org/1999/xlink" xlink:title="BIOTEC Bangkok Herbarium" id="ABBRID0EGBDK" xlink:type="simple">BBH</abbrev> 32822), culture <abbrev xmlns:xlink="http://www.w3.org/1999/xlink" xlink:title="BIOTEC Culture Collection" id="ABBRID0EKBDK" xlink:type="simple">BCC</abbrev> 54482; MY7599 (<abbrev xmlns:xlink="http://www.w3.org/1999/xlink" xlink:title="BIOTEC Bangkok Herbarium" id="ABBRID0EOBDK" xlink:type="simple">BBH</abbrev> 32823), culture <abbrev xmlns:xlink="http://www.w3.org/1999/xlink" xlink:title="BIOTEC Culture Collection" id="ABBRID0ESBDK" xlink:type="simple">BCC</abbrev> 54483; MY7600 (<abbrev xmlns:xlink="http://www.w3.org/1999/xlink" xlink:title="BIOTEC Bangkok Herbarium" id="ABBRID0EWBDK" xlink:type="simple">BBH</abbrev> 32824), culture <abbrev xmlns:xlink="http://www.w3.org/1999/xlink" xlink:title="BIOTEC Culture Collection" id="ABBRID0E1BDK" xlink:type="simple">BCC</abbrev> 32824; idem, 26 June 2012, K. Tasanathai, P. Srikitikulchai, S. Mongkolsamrit, A. Khonsanit, W. Noisripoom, K. Sansatchanon, R. Somnuk, MY8636 (BBH 35789), culture <abbrev xmlns:xlink="http://www.w3.org/1999/xlink" xlink:title="BIOTEC Culture Collection" id="ABBRID0E5BDK" xlink:type="simple">BCC</abbrev> 64182; idem, 7 August 2013, P. Srikitikulchai, S. Mongkolsamrit, A. Khonsanit, W. Noisripoom, MY8878 (<abbrev xmlns:xlink="http://www.w3.org/1999/xlink" xlink:title="BIOTEC Bangkok Herbarium" id="ABBRID0ECCDK" xlink:type="simple">BBH</abbrev> 336396), culture <abbrev xmlns:xlink="http://www.w3.org/1999/xlink" xlink:title="BIOTEC Culture Collection" id="ABBRID0EGCDK" xlink:type="simple">BCC</abbrev> 66224.</p><p><bold>Notes.</bold> In sexual morph specimens found in nature, <italic><tp:taxon-name><tp:taxon-name-part taxon-name-part-type="genus" reg="Jenniferia">Jenniferia</tp:taxon-name-part><tp:taxon-name-part taxon-name-part-type="species" reg="thomisidarum">thomisidarum</tp:taxon-name-part></tp:taxon-name></italic> resembles <italic><tp:taxon-name><tp:taxon-name-part taxon-name-part-type="genus" reg="Jenniferia">J.</tp:taxon-name-part><tp:taxon-name-part taxon-name-part-type="species" reg="griseocinerea">griseocinerea</tp:taxon-name-part></tp:taxon-name></italic> by the formation of non-stipitate ascomata. The perithecia of both species are superficial and aggregate in clusters, challenging the identification of the species rank. The ascospores are of the same type by septate part-spores alternately connected with thread-like structures along the whole ascospore (Fig. <xref ref-type="fig" rid="F2">2d</xref>). Ascospores in <italic><tp:taxon-name><tp:taxon-name-part taxon-name-part-type="genus" reg="Jenniferia">J.</tp:taxon-name-part><tp:taxon-name-part taxon-name-part-type="species" reg="thomisidarum">thomisidarum</tp:taxon-name-part></tp:taxon-name></italic> are longer than those reported for <italic><tp:taxon-name><tp:taxon-name-part taxon-name-part-type="genus" reg="Jenniferia">J.</tp:taxon-name-part><tp:taxon-name-part taxon-name-part-type="species" reg="griseocinerea">griseocinerea</tp:taxon-name-part></tp:taxon-name></italic> (Table <xref ref-type="table" rid="T2">2</xref>). <italic><tp:taxon-name><tp:taxon-name-part taxon-name-part-type="genus" reg="Jenniferia">Jenniferia</tp:taxon-name-part><tp:taxon-name-part taxon-name-part-type="species" reg="thomisidarum">thomisidarum</tp:taxon-name-part></tp:taxon-name></italic> differs from <italic><tp:taxon-name><tp:taxon-name-part taxon-name-part-type="genus" reg="Jenniferia">J.</tp:taxon-name-part><tp:taxon-name-part taxon-name-part-type="species" reg="griseocinerea">griseocinerea</tp:taxon-name-part></tp:taxon-name></italic> in the size and shape of the perithecia and asci. In <italic><tp:taxon-name><tp:taxon-name-part taxon-name-part-type="genus" reg="Jenniferia">J.</tp:taxon-name-part><tp:taxon-name-part taxon-name-part-type="species" reg="thomisidarum">thomisidarum</tp:taxon-name-part></tp:taxon-name></italic>, perithecia and asci are larger and longer than those reported for <italic><tp:taxon-name><tp:taxon-name-part taxon-name-part-type="genus" reg="Jenniferia">J.</tp:taxon-name-part><tp:taxon-name-part taxon-name-part-type="species" reg="griseocinerea">griseocinerea</tp:taxon-name-part></tp:taxon-name></italic> (850–1100 × 300–400 µm vs. 650–850 × 250–320 µm; 520–700 × 4–6 µm vs. 375–460 × 5–6 µm). The perithecia in <italic><tp:taxon-name><tp:taxon-name-part taxon-name-part-type="genus" reg="Jenniferia">J.</tp:taxon-name-part><tp:taxon-name-part taxon-name-part-type="species" reg="thomisidarum">thomisidarum</tp:taxon-name-part></tp:taxon-name></italic> are obpyriform, while perithecia in <italic><tp:taxon-name><tp:taxon-name-part taxon-name-part-type="genus" reg="Jenniferia">J.</tp:taxon-name-part><tp:taxon-name-part taxon-name-part-type="species" reg="griseocinerea">griseocinerea</tp:taxon-name-part></tp:taxon-name></italic> are ovoid.</p></tp:treatment-sec><tp:treatment-sec><!--Section generated to contain objects referenced in tp:taxon-treatment.--><fig id="F2" position="float" orientation="portrait"><object-id xmlns:xlink="http://www.w3.org/1999/xlink" content-type="doi" xlink:type="simple">10.3897/mycokeys.91.83091.figure2</object-id><object-id xmlns:xlink="http://www.w3.org/1999/xlink" content-type="arpha" xlink:type="simple">A1A0FA46-BEBE-51D6-9795-0D18A625E8B3</object-id><label>Figure 2.</label><caption><p>The types of ascospores morphologies observed in natural specimens of <tp:taxon-name><tp:taxon-name-part taxon-name-part-type="family">Cordycipitaceae</tp:taxon-name-part></tp:taxon-name>: <bold>a</bold> filiform, multiseptate, whole ascospores (square) <bold>b</bold> filamentous, multiseptate ascospores disarticulating into part-spores (circle) <bold>c</bold> bola-shaped, whole ascospores (triangle) and <bold>d</bold> whole ascospores with septate part-spores alternately connected with thread-like structures (star). Scale bars: 10 µm (<bold>a, b</bold>); 20 µm (<bold>c, d</bold>).</p></caption><graphic xmlns:xlink="http://www.w3.org/1999/xlink" xlink:href="mycokeys-91-113-g002.jpg" position="float" orientation="portrait" xlink:type="simple" id="oo_719475.jpg"><uri content-type="original_file" xlink:type="simple">https://binary.pensoft.net/fig/719475</uri></graphic></fig><table-wrap id="T2" position="float" orientation="portrait"><label>Table 2.</label><caption><p>Morphological comparisons of sexual morphs in <italic><tp:taxon-name><tp:taxon-name-part taxon-name-part-type="genus" reg="Hevansia">Hevansia</tp:taxon-name-part></tp:taxon-name></italic>, <italic><tp:taxon-name><tp:taxon-name-part taxon-name-part-type="genus" reg="Jenniferia">Jenniferia</tp:taxon-name-part></tp:taxon-name></italic> and <italic><tp:taxon-name><tp:taxon-name-part taxon-name-part-type="genus" reg="Polystromomyces">Polystromomyces</tp:taxon-name-part></tp:taxon-name></italic>.</p></caption><table id="TID0ECMDK" rules="all"><tbody><tr><th rowspan="1" colspan="1">Species</th><th rowspan="1" colspan="1">Host</th><th rowspan="1" colspan="1">Stromata</th><th rowspan="1" colspan="1">
                     Fertile part</th><th rowspan="1" colspan="1">Perithecia</th><th rowspan="1" colspan="1">Asci</th><th rowspan="1" colspan="1">Ascospores</th><th rowspan="1" colspan="1">References</th></tr><tr><td rowspan="1" colspan="1">
                      <italic>
                        <tp:taxon-name><tp:taxon-name-part taxon-name-part-type="genus" reg="Hevansia">Hevansia</tp:taxon-name-part><tp:taxon-name-part taxon-name-part-type="species" reg="minuta">minuta</tp:taxon-name-part></tp:taxon-name>
                      </italic>
                    </td><td rowspan="1" colspan="1">Spider (<tp:taxon-name><tp:taxon-name-part taxon-name-part-type="family">Theridiidae</tp:taxon-name-part></tp:taxon-name>, <italic><tp:taxon-name><tp:taxon-name-part taxon-name-part-type="genus" reg="Meotipa">Meotipa</tp:taxon-name-part></tp:taxon-name></italic> sp.)</td><td rowspan="1" colspan="1">Stipitate, solitary, white to cream, 10 mm long, 1 mm broad</td><td rowspan="1" colspan="1">Oval, ca. 2–2.5 mm long, ca. 1.5 mm broad</td><td rowspan="1" colspan="1">Immersed, narrowly ovoid, 400–500 × 100–170 µm</td><td rowspan="1" colspan="1">Cylindrical, 325–450 × 3–5 µm</td><td rowspan="1" colspan="1">Filiform, whole ascospores, 320–450 × 0.5–1.5 µm</td><td rowspan="1" colspan="1">This study</td></tr><tr><td rowspan="1" colspan="1">
                      <italic>
                        <tp:taxon-name><tp:taxon-name-part taxon-name-part-type="genus" reg="Hevansia">H.</tp:taxon-name-part><tp:taxon-name-part taxon-name-part-type="species" reg="nelumboides">nelumboides</tp:taxon-name-part></tp:taxon-name>
                      </italic>
                    </td><td rowspan="1" colspan="1">Spider</td><td rowspan="1" colspan="1">Stipitate, white, 4 mm long, 0.4 mm broad</td><td rowspan="1" colspan="1">Disc-shaped, 2 × 0.8 mm</td><td rowspan="1" colspan="1">Immersed, fusoid-ellipsoidal, 535–545 × 180–190 µm</td><td rowspan="1" colspan="1">400–450 × 5–6 µm</td><td rowspan="1" colspan="1">Part-spores, ca. 5 × 1 µm</td><td rowspan="1" colspan="1">
                      <xref ref-type="bibr" rid="B22">Kobayasi and Shimizu (1977)</xref>
                    </td></tr><tr><td rowspan="1" colspan="1">
                      <italic>
                        <tp:taxon-name><tp:taxon-name-part taxon-name-part-type="genus" reg="Hevansia">H.</tp:taxon-name-part><tp:taxon-name-part taxon-name-part-type="species" reg="novoguineensis">novoguineensis</tp:taxon-name-part></tp:taxon-name>
                      </italic>
                    </td><td rowspan="1" colspan="1">Spider (<tp:taxon-name><tp:taxon-name-part taxon-name-part-type="family">Theridiidae</tp:taxon-name-part></tp:taxon-name>)</td><td rowspan="1" colspan="1">Stipitate, solitary, or multiple, cylindrical, white to pale yellow, 3–5 mm long, 0.5–1 mm broad</td><td rowspan="1" colspan="1">Disc-shaped, upper surface slightly convex, 1–3 × 1–2 mm</td><td rowspan="1" colspan="1">Immersed, narrowly ovoid, 500–750 × 200–300 µm</td><td rowspan="1" colspan="1">Cylindrical, 350–450 × 5–7 µm</td><td rowspan="1" colspan="1">Filiform, whole ascospores, 400–460 × 1–1.5 µm</td><td rowspan="1" colspan="1">This study</td></tr><tr><td rowspan="1" colspan="1">
                      <italic>
                        <tp:taxon-name><tp:taxon-name-part taxon-name-part-type="genus" reg="Jenniferia">Jenniferia</tp:taxon-name-part><tp:taxon-name-part taxon-name-part-type="species" reg="griseocinerea">griseocinerea</tp:taxon-name-part></tp:taxon-name>
                      </italic>
                    </td><td rowspan="1" colspan="1">Spider (<tp:taxon-name><tp:taxon-name-part taxon-name-part-type="family">Thomisidae</tp:taxon-name-part></tp:taxon-name>, <tp:taxon-name><tp:taxon-name-part taxon-name-part-type="genus" reg="Diaea">Diaea</tp:taxon-name-part><tp:taxon-name-part taxon-name-part-type="uncertainty-rank">cf.</tp:taxon-name-part><tp:taxon-name-part taxon-name-part-type="species" reg="dorsata">dorsata</tp:taxon-name-part></tp:taxon-name>, <italic><tp:taxon-name><tp:taxon-name-part taxon-name-part-type="genus" reg="Diaea">Diaea</tp:taxon-name-part></tp:taxon-name></italic> sp.)</td><td rowspan="1" colspan="1">Non-stipitate</td><td rowspan="1" colspan="1">Perithecia aggregated in clusters forming a cushion</td><td rowspan="1" colspan="1">Superficial, ovoid, 650–850 × 250–320 µm</td><td rowspan="1" colspan="1">Cylindrical, 375–460 × 5–6 µm</td><td rowspan="1" colspan="1">Whole ascospores with septate part-spores alternately connected with thread-like structures, up to 400 µm long, each cell narrowly fusiform, 10–15 × 1–2 µm, filiform regions, 35–45 × 0.2–0.8 µm</td><td rowspan="1" colspan="1">This study</td></tr><tr><td rowspan="1" colspan="1">
                      <italic>
                        <tp:taxon-name><tp:taxon-name-part taxon-name-part-type="genus" reg="Jenniferia">J.</tp:taxon-name-part><tp:taxon-name-part taxon-name-part-type="species" reg="thomisidarum">thomisidarum</tp:taxon-name-part></tp:taxon-name>
                      </italic>
                    </td><td rowspan="1" colspan="1">Spider (<tp:taxon-name><tp:taxon-name-part taxon-name-part-type="family">Thomisidae</tp:taxon-name-part></tp:taxon-name>, <tp:taxon-name><tp:taxon-name-part taxon-name-part-type="genus" reg="Diaea">Diaea</tp:taxon-name-part><tp:taxon-name-part taxon-name-part-type="uncertainty-rank">cf.</tp:taxon-name-part><tp:taxon-name-part taxon-name-part-type="species" reg="dorsata">dorsata</tp:taxon-name-part></tp:taxon-name>)</td><td rowspan="1" colspan="1">Non-stipitate</td><td rowspan="1" colspan="1">Perithecia aggregated in clusters forming a cushion</td><td rowspan="1" colspan="1">Superficial, obpyriform, 850–1100 × 300–400 µm</td><td rowspan="1" colspan="1">Cylindrical, 520–700 × 4–6 µm</td><td rowspan="1" colspan="1">Whole ascospores with septate part-spores alternately connected with thread-like structures, up to 680 µm long, each cell narrowly fusiform, 10–20 × 1–2 µm, filiform regions, 30–50 × 0.2–0.8 µm</td><td rowspan="1" colspan="1">This study</td></tr><tr><td rowspan="1" colspan="1">
                      <italic>
                        <tp:taxon-name><tp:taxon-name-part taxon-name-part-type="genus" reg="Polystromomyces">Polystromomyces</tp:taxon-name-part><tp:taxon-name-part taxon-name-part-type="species" reg="araneae">araneae</tp:taxon-name-part></tp:taxon-name>
                      </italic>
                    </td><td rowspan="1" colspan="1">Spider egg sac</td><td rowspan="1" colspan="1">Stipitate, multiple, moderate yellow, 8–12 mm long, 1–3 mm broad</td><td rowspan="1" colspan="1">Disc-shaped, upper surface slightly convex, 3–4 × 2–3.5 mm</td><td rowspan="1" colspan="1">Immersed, narrowly ovoid, 1000–1400 × 200–350 µm</td><td rowspan="1" colspan="1">Cylindrical, 400–1000 µm long, 3.5–6 µm</td><td rowspan="1" colspan="1">Part-spores, cylindrical, 2–6 × 1–3 µm</td><td rowspan="1" colspan="1">This study</td></tr></tbody></table></table-wrap></tp:treatment-sec><ref-list><ref id="B22"><mixed-citation xmlns:xlink="http://www.w3.org/1999/xlink" xlink:type="simple"><person-group><name name-style="western"><surname>Kobayasi</surname><given-names>Y</given-names></name><name name-style="western"><surname>Shimizu</surname><given-names>D</given-names></name></person-group> (<year>1977</year>) <article-title>Some species of <italic><tp:taxon-name><tp:taxon-name-part taxon-name-part-type="genus">Cordyceps</tp:taxon-name-part></tp:taxon-name></italic> and its allies on spiders.</article-title><source>Kew Bulletin</source><volume>31</volume>(<issue>3</issue>): <fpage>557</fpage>–<lpage>566</lpage>. <ext-link xlink:type="simple" ext-link-type="doi" xlink:href="10.2307/4119402">https://doi.org/10.2307/4119402</ext-link></mixed-citation></ref></ref-list></tp:taxon-treatment>
