# Supplementary material for: ﻿Comprehensive treatise of Hevansia and three new genera Jenniferia, Parahevansia and Polystromomyces on spiders in Cordycipitaceae from Thailand
Source: MycoKeys. 2022 Jul 26;91:113–49. doi: 10.3897/mycokeys.91.83091 (PMC9849099; doi:10.3897/mycokeys.91.83091)
Supplement: XML Treatment for Parahevansia [file mycokeys.91.83091-treatment13.xml]

<!DOCTYPE tp:taxon-treatment
  PUBLIC "-//TaxonX//DTD Taxonomic Treatment Publishing DTD v0 20100105//EN" "tax-treatment-NSO.dtd">
<tp:taxon-treatment xmlns:tp="http://www.plazi.org/taxpub"><tp:treatment-meta><kwd-group><label>Taxon classification</label><kwd>
                <named-content content-type="kingdom">Fungi</named-content>
              </kwd><kwd>
                <named-content content-type="order">Hypocreales</named-content>
              </kwd><kwd>
                <named-content content-type="family">Cordycipitaceae</named-content>
              </kwd></kwd-group><mixed-citation publication-type="journal"><person-group><name><surname>Mongkolsamrit</surname><given-names>Suchada</given-names></name><name><surname>Noisripoom</surname><given-names>Wasana</given-names></name><name><surname>Tasanathai</surname><given-names>Kanoksri</given-names></name><name><surname>Kobmoo</surname><given-names>Noppol</given-names></name><name><surname>Thanakitpipattana</surname><given-names>Donnaya</given-names></name><name><surname>Khonsanit</surname><given-names>Artit</given-names></name><name><surname>Petcharad</surname><given-names>Booppa</given-names></name><name><surname>Sakolrak</surname><given-names>Baramee</given-names></name><name><surname>Himaman</surname><given-names>Winanda</given-names></name></person-group><article-title>﻿Comprehensive treatise of <italic><tp:taxon-name><tp:taxon-name-part taxon-name-part-type="genus" reg="Hevansia">Hevansia</tp:taxon-name-part></tp:taxon-name></italic> and three new genera <italic><tp:taxon-name><tp:taxon-name-part taxon-name-part-type="genus" reg="Jenniferia">Jenniferia</tp:taxon-name-part></tp:taxon-name></italic>, <italic><tp:taxon-name><tp:taxon-name-part taxon-name-part-type="genus" reg="Parahevansia">Parahevansia</tp:taxon-name-part></tp:taxon-name></italic> and <italic><tp:taxon-name><tp:taxon-name-part taxon-name-part-type="genus" reg="Polystromomyces">Polystromomyces</tp:taxon-name-part></tp:taxon-name></italic> on spiders in <tp:taxon-name><tp:taxon-name-part taxon-name-part-type="family">Cordycipitaceae</tp:taxon-name-part></tp:taxon-name> from Thailand</article-title><source>MycoKeys</source><day>26</day><month>07</month><year>2022</year><volume>91</volume><fpage>113</fpage><lpage>149</lpage><pub-id pub-id-type="doi">10.3897/mycokeys.91.83091</pub-id></mixed-citation></tp:treatment-meta><tp:nomenclature><label>﻿</label><tp:taxon-name>
              <object-id xmlns:xlink="http://www.w3.org/1999/xlink" content-type="arpha" xlink:type="simple">F9747AA2-1142-5E66-9992-A11B85ED9B2F</object-id>
              <tp:taxon-name-part taxon-name-part-type="genus" reg="Parahevansia">Parahevansia</tp:taxon-name-part>
              <object-id xmlns:xlink="http://www.w3.org/1999/xlink" content-type="mycobank" xlink:type="simple"> 844040</object-id>
            </tp:taxon-name><tp:taxon-authority>Mongkolsamrit &amp; Noisripoom</tp:taxon-authority><tp:taxon-status xmlns:xlink="http://www.w3.org/1999/xlink" xlink:type="simple">gen. nov.</tp:taxon-status></tp:nomenclature><tp:treatment-sec sec-type="type species" id="SECID0E5MDK"><title>Type species.</title><p><italic><tp:taxon-name><tp:taxon-name-part taxon-name-part-type="genus" reg="Parahevansia">Parahevansia</tp:taxon-name-part><tp:taxon-name-part taxon-name-part-type="species" reg="koratensis">koratensis</tp:taxon-name-part></tp:taxon-name></italic> (Hywel-Jones) Mongkolsamrit &amp; Noisripoom, comb. nov., Mycol. Res. 100: 1067 (1996).</p></tp:treatment-sec><tp:treatment-sec sec-type="etymology" id="SECID0EPNDK"><title>Etymology.</title><p>Morphologically resembling the genus <italic><tp:taxon-name><tp:taxon-name-part taxon-name-part-type="genus" reg="Hevansia">Hevansia</tp:taxon-name-part></tp:taxon-name></italic>, but being phylogenetically distinct.</p></tp:treatment-sec><tp:treatment-sec sec-type="description" id="SECID0E3NDK"><title>Description.</title><p>Asexual morph: <italic><tp:taxon-name><tp:taxon-name-part taxon-name-part-type="genus" reg="Synnemata">Synnemata</tp:taxon-name-part></tp:taxon-name></italic> arising from all parts of host, numerous, simple, brown at the sterile base becoming grey white with fertile part. <italic>Conidiogenous cells</italic> phialidic producing upper part of the synnemata. <italic>Phialides</italic> in a monolayer, single on basal lateral cells of synnemata, crowded, obovoid to ellipsoid with distinct necks. <italic>Conidia</italic> in chain, hyaline, smooth-walled, clavate.</p></tp:treatment-sec><tp:treatment-sec sec-type="notes" id="SECID0EPODK"><title>Notes.</title><p><italic><tp:taxon-name><tp:taxon-name-part taxon-name-part-type="genus" reg="Parahevansia">Parahevansia</tp:taxon-name-part><tp:taxon-name-part taxon-name-part-type="species" reg="koratensis">koratensis</tp:taxon-name-part></tp:taxon-name></italic>, the type species of this genus, was originally described as species of <italic><tp:taxon-name><tp:taxon-name-part taxon-name-part-type="genus" reg="Akanthomyces">Akanthomyces</tp:taxon-name-part></tp:taxon-name></italic> (Hywel-Jones, 1996) and later transferred to <italic><tp:taxon-name><tp:taxon-name-part taxon-name-part-type="genus" reg="Hevansia">Hevansia</tp:taxon-name-part></tp:taxon-name></italic> (<xref ref-type="bibr" rid="B21">Kepler et al. 2017</xref>). Our multi-gene phylogenetic analyses supported <italic><tp:taxon-name><tp:taxon-name-part taxon-name-part-type="genus" reg="Parahevansia">Parahevansia</tp:taxon-name-part></tp:taxon-name></italic> as a monophyletic clade with strong support (<abbrev xmlns:xlink="http://www.w3.org/1999/xlink" xlink:title="Maximum Likelihood Bootstrap" id="ABBRID0EZPDK" xlink:type="simple">MLB</abbrev> = 100 / <abbrev xmlns:xlink="http://www.w3.org/1999/xlink" xlink:title="Bayesian Posterior Probabilities" id="ABBRID0E4PDK" xlink:type="simple">BPP</abbrev> = 1.00, Fig. <xref ref-type="fig" rid="F1">1</xref>). Therefore, we introduced <italic><tp:taxon-name><tp:taxon-name-part taxon-name-part-type="genus" reg="Parahevansia">Parahevansia</tp:taxon-name-part></tp:taxon-name></italic> as a new genus that accommodates a single species, <italic><tp:taxon-name><tp:taxon-name-part taxon-name-part-type="genus" reg="Parahevansia">Pa.</tp:taxon-name-part><tp:taxon-name-part taxon-name-part-type="species" reg="koratensis">koratensis</tp:taxon-name-part></tp:taxon-name></italic>.</p></tp:treatment-sec><tp:treatment-sec><!--Section generated to contain objects referenced in tp:taxon-treatment.--><fig id="F1" position="float" orientation="portrait"><object-id xmlns:xlink="http://www.w3.org/1999/xlink" content-type="doi" xlink:type="simple">10.3897/mycokeys.91.83091.figure1</object-id><object-id xmlns:xlink="http://www.w3.org/1999/xlink" content-type="arpha" xlink:type="simple">F4ADD6D8-F05B-506D-9689-07F0250FB815</object-id><label>Figure 1.</label><caption><p>RAxML tree of <italic><tp:taxon-name><tp:taxon-name-part taxon-name-part-type="genus" reg="Hevansia">Hevansia</tp:taxon-name-part></tp:taxon-name></italic>, <italic><tp:taxon-name><tp:taxon-name-part taxon-name-part-type="genus" reg="Jenniferia">Jenniferia</tp:taxon-name-part></tp:taxon-name></italic>, <italic><tp:taxon-name><tp:taxon-name-part taxon-name-part-type="genus" reg="Parahevasia">Parahevasia</tp:taxon-name-part></tp:taxon-name></italic>, <italic><tp:taxon-name><tp:taxon-name-part taxon-name-part-type="genus" reg="Polystromomyces">Polystromomyces</tp:taxon-name-part></tp:taxon-name></italic> and related genera in the <tp:taxon-name><tp:taxon-name-part taxon-name-part-type="family">Cordycipitaceae</tp:taxon-name-part></tp:taxon-name> from a combined <abbrev xmlns:xlink="http://www.w3.org/1999/xlink" xlink:title="internal transcribed spacers" id="ABBRID0E5MCI" xlink:type="simple">ITS</abbrev>, <abbrev xmlns:xlink="http://www.w3.org/1999/xlink" xlink:title="Large Subunit" id="ABBRID0ECNCI" xlink:type="simple">LSU</abbrev>, <italic>tef1</italic>, <italic>rpb1</italic> and <italic>rpb2</italic> dataset. Numbers at the major nodes represent Maximum Likelihood Bootstrap (<abbrev xmlns:xlink="http://www.w3.org/1999/xlink" xlink:title="Maximum Likelihood Bootstrap" id="ABBRID0EMNCI" xlink:type="simple">MLB</abbrev>) and Bayesian Posterior Probabilities (<abbrev xmlns:xlink="http://www.w3.org/1999/xlink" xlink:title="Bayesian Posterior Probabilities" id="ABBRID0EQNCI" xlink:type="simple">BPP</abbrev>). Bold lines in the tree represent 100% of <abbrev xmlns:xlink="http://www.w3.org/1999/xlink" xlink:title="Maximum Likelihood Bootstrap" id="ABBRID0EUNCI" xlink:type="simple">MLB</abbrev> and 1.00 of <abbrev xmlns:xlink="http://www.w3.org/1999/xlink" xlink:title="Bayesian Posterior Probabilities" id="ABBRID0EYNCI" xlink:type="simple">BPP</abbrev>. Symbols on the right-hand side correspond to the types of ascospore morphologies found in each genus that are observed in natural specimens of <tp:taxon-name><tp:taxon-name-part taxon-name-part-type="family">Cordycipitaceae</tp:taxon-name-part></tp:taxon-name> described in Fig. <xref ref-type="fig" rid="F2">2</xref>.</p></caption><graphic xmlns:xlink="http://www.w3.org/1999/xlink" xlink:href="mycokeys-91-113-g001.jpg" position="float" orientation="portrait" xlink:type="simple" id="oo_719474.jpg"><uri content-type="original_file" xlink:type="simple">https://binary.pensoft.net/fig/719474</uri></graphic></fig><fig id="F2" position="float" orientation="portrait"><object-id xmlns:xlink="http://www.w3.org/1999/xlink" content-type="doi" xlink:type="simple">10.3897/mycokeys.91.83091.figure2</object-id><object-id xmlns:xlink="http://www.w3.org/1999/xlink" content-type="arpha" xlink:type="simple">A1A0FA46-BEBE-51D6-9795-0D18A625E8B3</object-id><label>Figure 2.</label><caption><p>The types of ascospores morphologies observed in natural specimens of <tp:taxon-name><tp:taxon-name-part taxon-name-part-type="family">Cordycipitaceae</tp:taxon-name-part></tp:taxon-name>: <bold>a</bold> filiform, multiseptate, whole ascospores (square) <bold>b</bold> filamentous, multiseptate ascospores disarticulating into part-spores (circle) <bold>c</bold> bola-shaped, whole ascospores (triangle) and <bold>d</bold> whole ascospores with septate part-spores alternately connected with thread-like structures (star). Scale bars: 10 µm (<bold>a, b</bold>); 20 µm (<bold>c, d</bold>).</p></caption><graphic xmlns:xlink="http://www.w3.org/1999/xlink" xlink:href="mycokeys-91-113-g002.jpg" position="float" orientation="portrait" xlink:type="simple" id="oo_719475.jpg"><uri content-type="original_file" xlink:type="simple">https://binary.pensoft.net/fig/719475</uri></graphic></fig></tp:treatment-sec><ref-list><ref id="B21"><mixed-citation xmlns:xlink="http://www.w3.org/1999/xlink" xlink:type="simple"><person-group><name name-style="western"><surname>Kepler</surname><given-names>RM</given-names></name><name name-style="western"><surname>Luangsa-ard</surname><given-names>JJ</given-names></name><name name-style="western"><surname>Hywel-Jones</surname><given-names>NL</given-names></name><name name-style="western"><surname>Quandt</surname><given-names>CA</given-names></name><name name-style="western"><surname>Sung</surname><given-names>GH</given-names></name><name name-style="western"><surname>Rehner</surname><given-names>SA</given-names></name><name name-style="western"><surname>Aime</surname><given-names>MC</given-names></name><name name-style="western"><surname>Henkel</surname><given-names>TW</given-names></name><name name-style="western"><surname>Sanjuan</surname><given-names>T</given-names></name><name name-style="western"><surname>Zare</surname><given-names>R</given-names></name><name name-style="western"><surname>Chen</surname><given-names>M</given-names></name><name name-style="western"><surname>Li</surname><given-names>Z</given-names></name><name name-style="western"><surname>Rossman</surname><given-names>AY</given-names></name><name name-style="western"><surname>Spatafora</surname><given-names>JW</given-names></name><name name-style="western"><surname>Shrestha</surname><given-names>B</given-names></name></person-group> (<year>2017</year>) <article-title>A phylogenetically-based nomenclature for <tp:taxon-name><tp:taxon-name-part taxon-name-part-type="family">Cordycipitaceae</tp:taxon-name-part></tp:taxon-name> (<tp:taxon-name><tp:taxon-name-part taxon-name-part-type="order">Hypocreales</tp:taxon-name-part></tp:taxon-name>).</article-title><source>IMA Fungus</source><volume>8</volume>(<issue>2</issue>): <fpage>335</fpage>–<lpage>353</lpage>. <ext-link xlink:type="simple" ext-link-type="doi" xlink:href="10.5598/imafungus.2017.08.02.08">https://doi.org/10.5598/imafungus.2017.08.02.08</ext-link></mixed-citation></ref></ref-list></tp:taxon-treatment>
