# Supplementary material for: ﻿Comprehensive treatise of Hevansia and three new genera Jenniferia, Parahevansia and Polystromomyces on spiders in Cordycipitaceae from Thailand
Source: MycoKeys. 2022 Jul 26;91:113–49. doi: 10.3897/mycokeys.91.83091 (PMC9849099; doi:10.3897/mycokeys.91.83091)
Supplement: XML Treatment for Parahevansia koratensis [file mycokeys.91.83091-treatment14.xml]

<!DOCTYPE tp:taxon-treatment
  PUBLIC "-//TaxonX//DTD Taxonomic Treatment Publishing DTD v0 20100105//EN" "tax-treatment-NSO.dtd">
<tp:taxon-treatment xmlns:tp="http://www.plazi.org/taxpub"><tp:treatment-meta><kwd-group><label>Taxon classification</label><kwd>
                <named-content content-type="kingdom">Fungi</named-content>
              </kwd><kwd>
                <named-content content-type="order">Hypocreales</named-content>
              </kwd><kwd>
                <named-content content-type="family">Cordycipitaceae</named-content>
              </kwd></kwd-group><mixed-citation publication-type="journal"><person-group><name><surname>Mongkolsamrit</surname><given-names>Suchada</given-names></name><name><surname>Noisripoom</surname><given-names>Wasana</given-names></name><name><surname>Tasanathai</surname><given-names>Kanoksri</given-names></name><name><surname>Kobmoo</surname><given-names>Noppol</given-names></name><name><surname>Thanakitpipattana</surname><given-names>Donnaya</given-names></name><name><surname>Khonsanit</surname><given-names>Artit</given-names></name><name><surname>Petcharad</surname><given-names>Booppa</given-names></name><name><surname>Sakolrak</surname><given-names>Baramee</given-names></name><name><surname>Himaman</surname><given-names>Winanda</given-names></name></person-group><article-title>﻿Comprehensive treatise of <italic><tp:taxon-name><tp:taxon-name-part taxon-name-part-type="genus" reg="Hevansia">Hevansia</tp:taxon-name-part></tp:taxon-name></italic> and three new genera <italic><tp:taxon-name><tp:taxon-name-part taxon-name-part-type="genus" reg="Jenniferia">Jenniferia</tp:taxon-name-part></tp:taxon-name></italic>, <italic><tp:taxon-name><tp:taxon-name-part taxon-name-part-type="genus" reg="Parahevansia">Parahevansia</tp:taxon-name-part></tp:taxon-name></italic> and <italic><tp:taxon-name><tp:taxon-name-part taxon-name-part-type="genus" reg="Polystromomyces">Polystromomyces</tp:taxon-name-part></tp:taxon-name></italic> on spiders in <tp:taxon-name><tp:taxon-name-part taxon-name-part-type="family">Cordycipitaceae</tp:taxon-name-part></tp:taxon-name> from Thailand</article-title><source>MycoKeys</source><day>26</day><month>07</month><year>2022</year><volume>91</volume><fpage>113</fpage><lpage>149</lpage><pub-id pub-id-type="doi">10.3897/mycokeys.91.83091</pub-id></mixed-citation></tp:treatment-meta><tp:nomenclature><label>﻿</label><tp:taxon-name>
              <object-id xmlns:xlink="http://www.w3.org/1999/xlink" content-type="arpha" xlink:type="simple">FCB48883-0BD3-50D6-BDAA-22316B1C4B9B</object-id>
              <tp:taxon-name-part taxon-name-part-type="genus" reg="Parahevansia">Parahevansia</tp:taxon-name-part>
              <tp:taxon-name-part taxon-name-part-type="species" reg="koratensis">koratensis</tp:taxon-name-part>
              <object-id xmlns:xlink="http://www.w3.org/1999/xlink" content-type="mycobank" xlink:type="simple"> 844041</object-id>
            </tp:taxon-name><tp:taxon-authority>(Hywel-Jones) Mongkolsamrit &amp; Noisripoom, comb. nov.,</tp:taxon-authority><tp:nomenclature-citation-list><tp:nomenclature-citation><tp:taxon-name>
                  <tp:taxon-name-part taxon-name-part-type="genus" reg="Akanthomyces"/>
                  <tp:taxon-name-part taxon-name-part-type="species" reg="koratensis"/>
                </tp:taxon-name><comment>≡ <tp:taxon-name><tp:taxon-name-part taxon-name-part-type="genus" reg="Akanthomyces">Akanthomyces</tp:taxon-name-part><tp:taxon-name-part taxon-name-part-type="species" reg="koratensis">koratensis</tp:taxon-name-part></tp:taxon-name> Hywel-Jones, Mycol. Res. 100: 1068 (1996). </comment></tp:nomenclature-citation><tp:nomenclature-citation><tp:taxon-name>
                  <tp:taxon-name-part taxon-name-part-type="genus" reg="Hevansia"/>
                  <tp:taxon-name-part taxon-name-part-type="species" reg="koratensis"/>
                </tp:taxon-name><comment>≡ <tp:taxon-name><tp:taxon-name-part taxon-name-part-type="genus" reg="Hevansia">Hevansia</tp:taxon-name-part><tp:taxon-name-part taxon-name-part-type="species" reg="koratensis">koratensis</tp:taxon-name-part></tp:taxon-name> (Hywel-Jones) Luangsa-ard, Hywel-Jones &amp; Spatafora, IMA Fungus 8: 349 (2017). </comment></tp:nomenclature-citation></tp:nomenclature-citation-list></tp:nomenclature><tp:treatment-sec sec-type="Typification" id="SECID0E1SDK"><title>Typification.</title><p>Thailand, Nakhon Ratchasima Province, Khao Yai National Park, <named-content xmlns:xlink="http://www.w3.org/1999/xlink" content-type="dwc:verbatimCoordinates" xlink:type="simple"><named-content content-type="geo-json" specific-use="{&#34;type&#34;:&#34;Point&#34;,&#34;coordinates&#34;:[101.372228,14.439089]}" id="NCID0EDTDK" xlink:type="simple">14°26'20.72"N, 101°22'20.02"E</named-content></named-content>, on spider (<tp:taxon-name><tp:taxon-name-part taxon-name-part-type="order">Araneae</tp:taxon-name-part></tp:taxon-name>, <tp:taxon-name><tp:taxon-name-part taxon-name-part-type="family">Salticidae</tp:taxon-name-part></tp:taxon-name>), 12 December 1991, N.L. Hywel-Jones, NHJ 666.01 holotype.</p></tp:treatment-sec><tp:treatment-sec sec-type="description" id="SECID0ESTDK"><title>Description and illustration.</title><p>See <xref ref-type="bibr" rid="B18">Hywel-Jones (1996)</xref>.</p></tp:treatment-sec><tp:treatment-sec sec-type="host" id="SECID0E3TDK"><title>Host.</title><p>Spider (<tp:taxon-name><tp:taxon-name-part taxon-name-part-type="order">Araneae</tp:taxon-name-part></tp:taxon-name>, <tp:taxon-name><tp:taxon-name-part taxon-name-part-type="family">Salticidae</tp:taxon-name-part></tp:taxon-name>).</p></tp:treatment-sec><tp:treatment-sec sec-type="habitat" id="SECID0EMUDK"><title>Habitat.</title><p>Specimens were found on the underside of dicot leaves of forest plants.</p></tp:treatment-sec><tp:treatment-sec sec-type="notes" id="SECID0ERUDK"><title>Notes.</title><p>Both <italic><tp:taxon-name><tp:taxon-name-part taxon-name-part-type="genus" reg="Parahevansia">Parahevansia</tp:taxon-name-part><tp:taxon-name-part taxon-name-part-type="species" reg="koratensis">koratensis</tp:taxon-name-part></tp:taxon-name></italic> and <italic><tp:taxon-name><tp:taxon-name-part taxon-name-part-type="genus" reg="Hevansia">H.</tp:taxon-name-part><tp:taxon-name-part taxon-name-part-type="species" reg="novoguineensis">novoguineensis</tp:taxon-name-part></tp:taxon-name></italic> occur on spiders and both produce white mycelium with reddish pigment diffusing in agar media (<xref ref-type="bibr" rid="B18">Hywel-Jones 1996</xref>). However, the sporulation of <italic><tp:taxon-name><tp:taxon-name-part taxon-name-part-type="genus" reg="Hevansia">H.</tp:taxon-name-part><tp:taxon-name-part taxon-name-part-type="species" reg="novoguineensis">novoguineensis</tp:taxon-name-part></tp:taxon-name></italic> is produced on media, while no sporulation on media in <italic><tp:taxon-name><tp:taxon-name-part taxon-name-part-type="genus" reg="Parahevansia">Pa.</tp:taxon-name-part><tp:taxon-name-part taxon-name-part-type="species" reg="koratensis">koratensis</tp:taxon-name-part></tp:taxon-name></italic> was observed. Based on the phylogenetic tree (Fig. <xref ref-type="fig" rid="F1">1</xref>), NHJ 2662 clustered with the ex-type strain NHJ 666.01 of <italic><tp:taxon-name><tp:taxon-name-part taxon-name-part-type="genus" reg="Parahevansia">Pa.</tp:taxon-name-part><tp:taxon-name-part taxon-name-part-type="species" reg="koratensis">koratensis</tp:taxon-name-part></tp:taxon-name></italic>. The insect host of the strain NHJ 2662 was recorded as a <tp:taxon-name><tp:taxon-name-part taxon-name-part-type="order">Lepidoptera</tp:taxon-name-part></tp:taxon-name> larva. This result shows that <italic><tp:taxon-name><tp:taxon-name-part taxon-name-part-type="genus" reg="Parahevansia">Pa.</tp:taxon-name-part><tp:taxon-name-part taxon-name-part-type="species" reg="koratensis">koratensis</tp:taxon-name-part></tp:taxon-name></italic> is parasitic on spiders and <tp:taxon-name><tp:taxon-name-part taxon-name-part-type="order">Lepidoptera</tp:taxon-name-part></tp:taxon-name> larva.</p></tp:treatment-sec><tp:treatment-sec><!--Section generated to contain objects referenced in tp:taxon-treatment.--><fig id="F1" position="float" orientation="portrait"><object-id xmlns:xlink="http://www.w3.org/1999/xlink" content-type="doi" xlink:type="simple">10.3897/mycokeys.91.83091.figure1</object-id><object-id xmlns:xlink="http://www.w3.org/1999/xlink" content-type="arpha" xlink:type="simple">F4ADD6D8-F05B-506D-9689-07F0250FB815</object-id><label>Figure 1.</label><caption><p>RAxML tree of <italic><tp:taxon-name><tp:taxon-name-part taxon-name-part-type="genus" reg="Hevansia">Hevansia</tp:taxon-name-part></tp:taxon-name></italic>, <italic><tp:taxon-name><tp:taxon-name-part taxon-name-part-type="genus" reg="Jenniferia">Jenniferia</tp:taxon-name-part></tp:taxon-name></italic>, <italic><tp:taxon-name><tp:taxon-name-part taxon-name-part-type="genus" reg="Parahevasia">Parahevasia</tp:taxon-name-part></tp:taxon-name></italic>, <italic><tp:taxon-name><tp:taxon-name-part taxon-name-part-type="genus" reg="Polystromomyces">Polystromomyces</tp:taxon-name-part></tp:taxon-name></italic> and related genera in the <tp:taxon-name><tp:taxon-name-part taxon-name-part-type="family">Cordycipitaceae</tp:taxon-name-part></tp:taxon-name> from a combined <abbrev xmlns:xlink="http://www.w3.org/1999/xlink" xlink:title="internal transcribed spacers" id="ABBRID0E5MCI" xlink:type="simple">ITS</abbrev>, <abbrev xmlns:xlink="http://www.w3.org/1999/xlink" xlink:title="Large Subunit" id="ABBRID0ECNCI" xlink:type="simple">LSU</abbrev>, <italic>tef1</italic>, <italic>rpb1</italic> and <italic>rpb2</italic> dataset. Numbers at the major nodes represent Maximum Likelihood Bootstrap (<abbrev xmlns:xlink="http://www.w3.org/1999/xlink" xlink:title="Maximum Likelihood Bootstrap" id="ABBRID0EMNCI" xlink:type="simple">MLB</abbrev>) and Bayesian Posterior Probabilities (<abbrev xmlns:xlink="http://www.w3.org/1999/xlink" xlink:title="Bayesian Posterior Probabilities" id="ABBRID0EQNCI" xlink:type="simple">BPP</abbrev>). Bold lines in the tree represent 100% of <abbrev xmlns:xlink="http://www.w3.org/1999/xlink" xlink:title="Maximum Likelihood Bootstrap" id="ABBRID0EUNCI" xlink:type="simple">MLB</abbrev> and 1.00 of <abbrev xmlns:xlink="http://www.w3.org/1999/xlink" xlink:title="Bayesian Posterior Probabilities" id="ABBRID0EYNCI" xlink:type="simple">BPP</abbrev>. Symbols on the right-hand side correspond to the types of ascospore morphologies found in each genus that are observed in natural specimens of <tp:taxon-name><tp:taxon-name-part taxon-name-part-type="family">Cordycipitaceae</tp:taxon-name-part></tp:taxon-name> described in Fig. <xref ref-type="fig" rid="F2">2</xref>.</p></caption><graphic xmlns:xlink="http://www.w3.org/1999/xlink" xlink:href="mycokeys-91-113-g001.jpg" position="float" orientation="portrait" xlink:type="simple" id="oo_719474.jpg"><uri content-type="original_file" xlink:type="simple">https://binary.pensoft.net/fig/719474</uri></graphic></fig><fig id="F2" position="float" orientation="portrait"><object-id xmlns:xlink="http://www.w3.org/1999/xlink" content-type="doi" xlink:type="simple">10.3897/mycokeys.91.83091.figure2</object-id><object-id xmlns:xlink="http://www.w3.org/1999/xlink" content-type="arpha" xlink:type="simple">A1A0FA46-BEBE-51D6-9795-0D18A625E8B3</object-id><label>Figure 2.</label><caption><p>The types of ascospores morphologies observed in natural specimens of <tp:taxon-name><tp:taxon-name-part taxon-name-part-type="family">Cordycipitaceae</tp:taxon-name-part></tp:taxon-name>: <bold>a</bold> filiform, multiseptate, whole ascospores (square) <bold>b</bold> filamentous, multiseptate ascospores disarticulating into part-spores (circle) <bold>c</bold> bola-shaped, whole ascospores (triangle) and <bold>d</bold> whole ascospores with septate part-spores alternately connected with thread-like structures (star). Scale bars: 10 µm (<bold>a, b</bold>); 20 µm (<bold>c, d</bold>).</p></caption><graphic xmlns:xlink="http://www.w3.org/1999/xlink" xlink:href="mycokeys-91-113-g002.jpg" position="float" orientation="portrait" xlink:type="simple" id="oo_719475.jpg"><uri content-type="original_file" xlink:type="simple">https://binary.pensoft.net/fig/719475</uri></graphic></fig></tp:treatment-sec><ref-list><ref id="B18"><mixed-citation xmlns:xlink="http://www.w3.org/1999/xlink" xlink:type="simple"><person-group><name name-style="western"><surname>Hywel-Jones</surname><given-names>NL</given-names></name></person-group> (<year>1996</year>) <article-title><italic><tp:taxon-name><tp:taxon-name-part taxon-name-part-type="genus">Akanthomyces</tp:taxon-name-part></tp:taxon-name></italic> on spiders in Thailand.</article-title><source>Mycological Research</source><volume>100</volume>(<issue>9</issue>): <fpage>1065</fpage>–<lpage>1070</lpage>. <ext-link xlink:type="simple" ext-link-type="doi" xlink:href="10.1016/S0953-7562(96)80214-0">https://doi.org/10.1016/S0953-7562(96)80214-0</ext-link></mixed-citation></ref></ref-list></tp:taxon-treatment>
