# Supplementary material for: ﻿Comprehensive treatise of Hevansia and three new genera Jenniferia, Parahevansia and Polystromomyces on spiders in Cordycipitaceae from Thailand
Source: MycoKeys. 2022 Jul 26;91:113–49. doi: 10.3897/mycokeys.91.83091 (PMC9849099; doi:10.3897/mycokeys.91.83091)
Supplement: XML Treatment for Polystromomyces [file mycokeys.91.83091-treatment15.xml]

<!DOCTYPE tp:taxon-treatment
  PUBLIC "-//TaxonX//DTD Taxonomic Treatment Publishing DTD v0 20100105//EN" "tax-treatment-NSO.dtd">
<tp:taxon-treatment xmlns:tp="http://www.plazi.org/taxpub"><tp:treatment-meta><kwd-group><label>Taxon classification</label><kwd>
                <named-content content-type="kingdom">Fungi</named-content>
              </kwd><kwd>
                <named-content content-type="order">Hypocreales</named-content>
              </kwd><kwd>
                <named-content content-type="family">Cordycipitaceae</named-content>
              </kwd></kwd-group><mixed-citation publication-type="journal"><person-group><name><surname>Mongkolsamrit</surname><given-names>Suchada</given-names></name><name><surname>Noisripoom</surname><given-names>Wasana</given-names></name><name><surname>Tasanathai</surname><given-names>Kanoksri</given-names></name><name><surname>Kobmoo</surname><given-names>Noppol</given-names></name><name><surname>Thanakitpipattana</surname><given-names>Donnaya</given-names></name><name><surname>Khonsanit</surname><given-names>Artit</given-names></name><name><surname>Petcharad</surname><given-names>Booppa</given-names></name><name><surname>Sakolrak</surname><given-names>Baramee</given-names></name><name><surname>Himaman</surname><given-names>Winanda</given-names></name></person-group><article-title>﻿Comprehensive treatise of <italic><tp:taxon-name><tp:taxon-name-part taxon-name-part-type="genus" reg="Hevansia">Hevansia</tp:taxon-name-part></tp:taxon-name></italic> and three new genera <italic><tp:taxon-name><tp:taxon-name-part taxon-name-part-type="genus" reg="Jenniferia">Jenniferia</tp:taxon-name-part></tp:taxon-name></italic>, <italic><tp:taxon-name><tp:taxon-name-part taxon-name-part-type="genus" reg="Parahevansia">Parahevansia</tp:taxon-name-part></tp:taxon-name></italic> and <italic><tp:taxon-name><tp:taxon-name-part taxon-name-part-type="genus" reg="Polystromomyces">Polystromomyces</tp:taxon-name-part></tp:taxon-name></italic> on spiders in <tp:taxon-name><tp:taxon-name-part taxon-name-part-type="family">Cordycipitaceae</tp:taxon-name-part></tp:taxon-name> from Thailand</article-title><source>MycoKeys</source><day>26</day><month>07</month><year>2022</year><volume>91</volume><fpage>113</fpage><lpage>149</lpage><pub-id pub-id-type="doi">10.3897/mycokeys.91.83091</pub-id></mixed-citation></tp:treatment-meta><tp:nomenclature><label>﻿</label><tp:taxon-name>
              <object-id xmlns:xlink="http://www.w3.org/1999/xlink" content-type="arpha" xlink:type="simple">9A09E9CA-2810-5CD3-BC01-3DD610D02B1B</object-id>
              <tp:taxon-name-part taxon-name-part-type="genus" reg="Polystromomyces">Polystromomyces</tp:taxon-name-part>
              <object-id xmlns:xlink="http://www.w3.org/1999/xlink" content-type="mycobank" xlink:type="simple"> 843093</object-id>
            </tp:taxon-name><tp:taxon-authority>Mongkolsamrit, Noisripoom, Sakolrak &amp; Himaman</tp:taxon-authority><tp:taxon-status xmlns:xlink="http://www.w3.org/1999/xlink" xlink:type="simple">gen. nov.</tp:taxon-status></tp:nomenclature><tp:treatment-sec sec-type="type species" id="SECID0EQYDK"><title>Type species.</title><p><italic><tp:taxon-name><tp:taxon-name-part taxon-name-part-type="genus" reg="Polystromomyces">Polystromomyces</tp:taxon-name-part><tp:taxon-name-part taxon-name-part-type="species" reg="araneae">araneae</tp:taxon-name-part></tp:taxon-name></italic> Mongkolsamrit, Noisripoom, Sakolrak &amp; Himaman.</p></tp:treatment-sec><tp:treatment-sec sec-type="etymology" id="SECID0EBZDK"><title>Etymology.</title><p>From Latin “poly” (many), referring to many stromata of the fungus on the host.</p></tp:treatment-sec><tp:treatment-sec sec-type="description" id="SECID0EGZDK"><title>Description.</title><p>Sexual morph: <italic>Stromata</italic> stipitate, multiple, pale yellow mycelium covering the host. <tp:taxon-name><tp:taxon-name-part taxon-name-part-type="genus" reg="Stipes">Stipes</tp:taxon-name-part></tp:taxon-name> arising from spider egg sac, cylindrical at the base, slightly enlarged midway to the terminal end of the stipe below the fertile head. <italic>Fertile heads</italic> produce at the terminal stipes, disc-shaped, upper surface slightly convex. <italic>Perithecia</italic> completely immersed, ovoid. <italic>Asci</italic> cylindrical. <italic>Ascospores</italic> hyaline, filiform, disarticulating into part-spores. Colony on PDA and <abbrev xmlns:xlink="http://www.w3.org/1999/xlink" xlink:title="oatmeal agar" id="ABBRID0E3ZDK" xlink:type="simple">OA</abbrev>, white, producing microcycle conidiation.</p></tp:treatment-sec><tp:treatment-sec sec-type="notes" id="SECID0EA1DK"><title>Notes.</title><p><italic><tp:taxon-name><tp:taxon-name-part taxon-name-part-type="genus" reg="Polystromomyces">Polystromomyces</tp:taxon-name-part></tp:taxon-name></italic> contains a new species, <italic><tp:taxon-name><tp:taxon-name-part taxon-name-part-type="genus" reg="Polystromomyces">Po.</tp:taxon-name-part><tp:taxon-name-part taxon-name-part-type="species" reg="araneae">araneae</tp:taxon-name-part></tp:taxon-name></italic>. It shares similarity with species in <italic><tp:taxon-name><tp:taxon-name-part taxon-name-part-type="genus" reg="Hevansia">Hevansia</tp:taxon-name-part></tp:taxon-name></italic> in producing multiple stipes with fertile heads at the apex. This specimen is found on a spider egg sac (<tp:taxon-name><tp:taxon-name-part taxon-name-part-type="order">Araneae</tp:taxon-name-part></tp:taxon-name>) attached to the underside of a dicot leaf. There is no record of the asexual morph on the specimen.</p></tp:treatment-sec></tp:taxon-treatment>
