# Supplementary material for: ﻿Comprehensive treatise of Hevansia and three new genera Jenniferia, Parahevansia and Polystromomyces on spiders in Cordycipitaceae from Thailand
Source: MycoKeys. 2022 Jul 26;91:113–49. doi: 10.3897/mycokeys.91.83091 (PMC9849099; doi:10.3897/mycokeys.91.83091)
Supplement: XML Treatment for Polystromomyces araneae [file mycokeys.91.83091-treatment16.xml]

<!DOCTYPE tp:taxon-treatment
  PUBLIC "-//TaxonX//DTD Taxonomic Treatment Publishing DTD v0 20100105//EN" "tax-treatment-NSO.dtd">
<tp:taxon-treatment xmlns:tp="http://www.plazi.org/taxpub"><tp:treatment-meta><kwd-group><label>Taxon classification</label><kwd>
                <named-content content-type="kingdom">Fungi</named-content>
              </kwd><kwd>
                <named-content content-type="order">Hypocreales</named-content>
              </kwd><kwd>
                <named-content content-type="family">Cordycipitaceae</named-content>
              </kwd></kwd-group><mixed-citation publication-type="journal"><person-group><name><surname>Mongkolsamrit</surname><given-names>Suchada</given-names></name><name><surname>Noisripoom</surname><given-names>Wasana</given-names></name><name><surname>Tasanathai</surname><given-names>Kanoksri</given-names></name><name><surname>Kobmoo</surname><given-names>Noppol</given-names></name><name><surname>Thanakitpipattana</surname><given-names>Donnaya</given-names></name><name><surname>Khonsanit</surname><given-names>Artit</given-names></name><name><surname>Petcharad</surname><given-names>Booppa</given-names></name><name><surname>Sakolrak</surname><given-names>Baramee</given-names></name><name><surname>Himaman</surname><given-names>Winanda</given-names></name></person-group><article-title>﻿Comprehensive treatise of <italic><tp:taxon-name><tp:taxon-name-part taxon-name-part-type="genus" reg="Hevansia">Hevansia</tp:taxon-name-part></tp:taxon-name></italic> and three new genera <italic><tp:taxon-name><tp:taxon-name-part taxon-name-part-type="genus" reg="Jenniferia">Jenniferia</tp:taxon-name-part></tp:taxon-name></italic>, <italic><tp:taxon-name><tp:taxon-name-part taxon-name-part-type="genus" reg="Parahevansia">Parahevansia</tp:taxon-name-part></tp:taxon-name></italic> and <italic><tp:taxon-name><tp:taxon-name-part taxon-name-part-type="genus" reg="Polystromomyces">Polystromomyces</tp:taxon-name-part></tp:taxon-name></italic> on spiders in <tp:taxon-name><tp:taxon-name-part taxon-name-part-type="family">Cordycipitaceae</tp:taxon-name-part></tp:taxon-name> from Thailand</article-title><source>MycoKeys</source><day>26</day><month>07</month><year>2022</year><volume>91</volume><fpage>113</fpage><lpage>149</lpage><pub-id pub-id-type="doi">10.3897/mycokeys.91.83091</pub-id></mixed-citation></tp:treatment-meta><tp:nomenclature><label>﻿</label><tp:taxon-name>
              <object-id xmlns:xlink="http://www.w3.org/1999/xlink" content-type="arpha" xlink:type="simple">664FD2BB-9690-5008-B84D-3AC9DC881EE1</object-id>
              <tp:taxon-name-part taxon-name-part-type="genus" reg="Polystromomyces">Polystromomyces</tp:taxon-name-part>
              <tp:taxon-name-part taxon-name-part-type="species" reg="araneae">araneae</tp:taxon-name-part>
              <object-id xmlns:xlink="http://www.w3.org/1999/xlink" content-type="mycobank" xlink:type="simple"> 843094</object-id>
            </tp:taxon-name><tp:taxon-authority>Mongkolsamrit, Noisripoom, Sakolrak &amp; Himaman</tp:taxon-authority><tp:taxon-status xmlns:xlink="http://www.w3.org/1999/xlink" xlink:type="simple">sp. nov.</tp:taxon-status><xref ref-type="fig" rid="F8">Fig. 8</xref></tp:nomenclature><tp:treatment-sec sec-type="Typification" id="SECID0ES3DK"><title>Typification.</title><p>Thailand, Tak Province, Umphang Wildlife Sanctuary, <named-content xmlns:xlink="http://www.w3.org/1999/xlink" content-type="dwc:verbatimCoordinates" xlink:type="simple"><named-content content-type="geo-json" specific-use="{&#34;type&#34;:&#34;Point&#34;,&#34;coordinates&#34;:[98.753375,15.926758]}" id="NCID0E23DK" xlink:type="simple">15°55'36.33"N, 98°45'12.15"E</named-content></named-content>, on spider egg sac (<tp:taxon-name><tp:taxon-name-part taxon-name-part-type="family">Araneidae</tp:taxon-name-part></tp:taxon-name><italic>sensu lato</italic>) attached to the underside of a dicot leaf, 6 December 2020, B. Sakolrak, <ext-link xmlns:xlink="http://www.w3.org/1999/xlink" ext-link-type="gen" xlink:href="MY12684" xlink:type="simple">MY12684</ext-link> (<abbrev xmlns:xlink="http://www.w3.org/1999/xlink" xlink:title="BIOTEC Bangkok Herbarium" id="ABBRID0EH4DK" xlink:type="simple">BBH</abbrev> 49054, holotype), ex-type culture <abbrev xmlns:xlink="http://www.w3.org/1999/xlink" xlink:title="BIOTEC Culture Collection" id="ABBRID0EL4DK" xlink:type="simple">BCC</abbrev> 93301 isolated from ascospores.</p><fig id="F8" position="float" orientation="portrait"><object-id xmlns:xlink="http://www.w3.org/1999/xlink" content-type="doi" xlink:type="simple">10.3897/mycokeys.91.83091.figure8</object-id><object-id xmlns:xlink="http://www.w3.org/1999/xlink" content-type="arpha" xlink:type="simple">E051E7E6-18B1-5D24-9FFC-423CCD48FC59</object-id><label>Figure 8.</label><caption><p><italic><tp:taxon-name><tp:taxon-name-part taxon-name-part-type="genus" reg="Polystromomyces">Polystromomyces</tp:taxon-name-part><tp:taxon-name-part taxon-name-part-type="species" reg="araneae">araneae</tp:taxon-name-part></tp:taxon-name></italic><bold>a</bold> fungus on a spider egg sac (<abbrev xmlns:xlink="http://www.w3.org/1999/xlink" xlink:title="BIOTEC Bangkok Herbarium" id="ABBRID0EE5DK" xlink:type="simple">BBH</abbrev> 49054) <bold>b</bold> fertile heads <bold>c</bold> perithecia <bold>d</bold> asci <bold>e</bold> ascus tip <bold>f</bold> part-spores <bold>g, h</bold> colonies on <abbrev xmlns:xlink="http://www.w3.org/1999/xlink" xlink:title="oatmeal agar" id="ABBRID0EU5DK" xlink:type="simple">OA</abbrev> at 21 days (<bold>g</bold> obverse, <bold>h</bold> reverse) <bold>i</bold> conidium formation from a hypha on <abbrev xmlns:xlink="http://www.w3.org/1999/xlink" xlink:title="oatmeal agar" id="ABBRID0E55DK" xlink:type="simple">OA</abbrev><bold>j</bold> microcycle conidiation on <abbrev xmlns:xlink="http://www.w3.org/1999/xlink" xlink:title="oatmeal agar" id="ABBRID0EE6DK" xlink:type="simple">OA</abbrev><bold>k, l</bold> colonies on PDA at 21 days (<bold>k</bold> obverse, <bold>l</bold> reverse) <bold>m</bold> conidia formation from a hypha on PDA <bold>n</bold> microcycle conidiation on PDA. Scale bars: 10 mm (<bold>a</bold>); 3 mm (<bold>b</bold>); 200 µm (<bold>c, d</bold>); 10 µm (<bold>e, f, i, j, m, n</bold>).</p></caption><graphic xmlns:xlink="http://www.w3.org/1999/xlink" xlink:href="mycokeys-91-113-g008.jpg" position="float" orientation="portrait" xlink:type="simple" id="oo_719481.jpg"><uri content-type="original_file" xlink:type="simple">https://binary.pensoft.net/fig/719481</uri></graphic></fig></tp:treatment-sec><tp:treatment-sec sec-type="etymology" id="SECID0E66DK"><title>Etymology.</title><p>From Latin, “aranea” refers to a spider host.</p></tp:treatment-sec><tp:treatment-sec sec-type="description" id="SECID0EEAEK"><title>Description.</title><p>Hosts covered by dense pale yellow mycelium (162D). Sexual morph: <italic>Stromata</italic> stipitate, arising from the host, multiple, cylindrical at the base, slightly enlarged midway to the terminal stipe below the fertile head, moderate yellow (162A–B), 8–12 mm long, 1–3 mm broad. <italic>Fertile head</italic> disc-shaped, upper surface slightly convex, 3–4 × 2–3.5 mm. <italic>Perithecia</italic> completely immersed, narrowly ovoid, 1000–1400 × 200–350 µm, ostiole pale brownish-orange (165B). <italic>Asci</italic> cylindrical, 8-spored, 400–1000 µm long, 3.5–6 µm broad, with cap 2–5 µm thick. <italic>Ascospores</italic> hyaline, dissociating into 128 part-spores, cylindrical, 2–6 × 1–3 µm.</p></tp:treatment-sec><tp:treatment-sec sec-type="description" id="SECID0EUAEK"><title>Culture characteristics.</title><p>Colonies on <abbrev xmlns:xlink="http://www.w3.org/1999/xlink" xlink:title="oatmeal agar" id="ABBRID0E1AEK" xlink:type="simple">OA</abbrev> attaining a diam. of 8–10 mm in 21 d, mycelium sparse, white, reverse pale yellow (161C). <italic>Conidia</italic> forming on vegetative hyphae or by microcyclic conidiation, hyaline, clavate to cylindrical, 2–10 × 1–5 µm.</p><p>Colonies on PDA attaining a diam. of 8–10 mm in 20 d, mycelium sparse, white, reverse pale yellow (161C). <italic>Conidia</italic> forming on vegetative hyphae or by microcyclic conidiation, hyaline, clavate to cylindrical, 2–12 × 1–5 µm.</p></tp:treatment-sec><tp:treatment-sec sec-type="host" id="SECID0EEBEK"><title>Host.</title><p>Spider egg sac.</p></tp:treatment-sec><tp:treatment-sec sec-type="habitat" id="SECID0EJBEK"><title>Habitat.</title><p>Specimen was found on the underside of a dicot leaf of a forest plant.</p></tp:treatment-sec><tp:treatment-sec sec-type="notes" id="SECID0EOBEK"><title>Notes.</title><p>Based on natural specimens, <italic><tp:taxon-name><tp:taxon-name-part taxon-name-part-type="genus" reg="Polystromomyces">Po.</tp:taxon-name-part><tp:taxon-name-part taxon-name-part-type="species" reg="araneae">araneae</tp:taxon-name-part></tp:taxon-name></italic> closely resembles <italic><tp:taxon-name><tp:taxon-name-part taxon-name-part-type="genus" reg="Hevansia">H.</tp:taxon-name-part><tp:taxon-name-part taxon-name-part-type="species" reg="nelumboides">nelumboides</tp:taxon-name-part></tp:taxon-name></italic> and <italic><tp:taxon-name><tp:taxon-name-part taxon-name-part-type="genus" reg="Hevansia">H.</tp:taxon-name-part><tp:taxon-name-part taxon-name-part-type="species" reg="novoguineensis">novoguineensis</tp:taxon-name-part></tp:taxon-name></italic> by producing fertile heads at the end of the stipes. The perithecia of these species are completely immersed. The ascospores of <italic><tp:taxon-name><tp:taxon-name-part taxon-name-part-type="genus" reg="Polystromomyces">Po.</tp:taxon-name-part><tp:taxon-name-part taxon-name-part-type="species" reg="araneae">araneae</tp:taxon-name-part></tp:taxon-name></italic> and <italic><tp:taxon-name><tp:taxon-name-part taxon-name-part-type="genus" reg="Hevansia">H.</tp:taxon-name-part><tp:taxon-name-part taxon-name-part-type="species" reg="nelumboides">nelumboides</tp:taxon-name-part></tp:taxon-name></italic> are filamentous, multiseptate ascospores disarticulating into part-spores, whereas <italic><tp:taxon-name><tp:taxon-name-part taxon-name-part-type="genus" reg="Hevansia">H.</tp:taxon-name-part><tp:taxon-name-part taxon-name-part-type="species" reg="novoguineensis">novoguineensis</tp:taxon-name-part></tp:taxon-name></italic> produces filiform, whole ascospores. However, <italic><tp:taxon-name><tp:taxon-name-part taxon-name-part-type="genus" reg="Polystromomyces">Po.</tp:taxon-name-part><tp:taxon-name-part taxon-name-part-type="species" reg="araneae">araneae</tp:taxon-name-part></tp:taxon-name></italic> differs from <italic><tp:taxon-name><tp:taxon-name-part taxon-name-part-type="genus" reg="Hevansia">H.</tp:taxon-name-part><tp:taxon-name-part taxon-name-part-type="species" reg="nelumboides">nelumboides</tp:taxon-name-part></tp:taxon-name></italic> in the size of the perithecia. In <italic><tp:taxon-name><tp:taxon-name-part taxon-name-part-type="genus" reg="Polystromomyces">Po.</tp:taxon-name-part><tp:taxon-name-part taxon-name-part-type="species" reg="araneae">araneae</tp:taxon-name-part></tp:taxon-name></italic>, perithecia are larger than those reported for <italic><tp:taxon-name><tp:taxon-name-part taxon-name-part-type="genus" reg="Hevansia">H.</tp:taxon-name-part><tp:taxon-name-part taxon-name-part-type="species" reg="nelumboides">nelumboides</tp:taxon-name-part></tp:taxon-name></italic> (1000–1400 × 200–350 µm vs. 535–545 × 180–190 µm) (Table <xref ref-type="table" rid="T2">2</xref>). <italic><tp:taxon-name><tp:taxon-name-part taxon-name-part-type="genus" reg="Polystromomyces">Polystromomyces</tp:taxon-name-part><tp:taxon-name-part taxon-name-part-type="species" reg="araneae">araneae</tp:taxon-name-part></tp:taxon-name></italic> produces microcycle conidiation from conidia on culture, while the microcyclic sporulation is often seen in discharged ascospores in <italic><tp:taxon-name><tp:taxon-name-part taxon-name-part-type="genus" reg="Metarhizium">Metarhizium</tp:taxon-name-part><tp:taxon-name-part taxon-name-part-type="species" reg="phuwiangense">phuwiangense</tp:taxon-name-part></tp:taxon-name></italic> Luangsa-ard, Mongkols., Himaman, Thanakitp. &amp; Samson and <italic><tp:taxon-name><tp:taxon-name-part taxon-name-part-type="genus" reg="Purpureomyces">Purpureomyces</tp:taxon-name-part><tp:taxon-name-part taxon-name-part-type="species" reg="khaoyaiensis">khaoyaiensis</tp:taxon-name-part></tp:taxon-name></italic> (Hywel-Jones) Luangsa-ard, Samson &amp; Thanakitp (<xref ref-type="bibr" rid="B32">Mongkolsamrit et al. 2020a</xref>).</p></tp:treatment-sec><tp:treatment-sec><!--Section generated to contain objects referenced in tp:taxon-treatment.--><table-wrap id="T2" position="float" orientation="portrait"><label>Table 2.</label><caption><p>Morphological comparisons of sexual morphs in <italic><tp:taxon-name><tp:taxon-name-part taxon-name-part-type="genus" reg="Hevansia">Hevansia</tp:taxon-name-part></tp:taxon-name></italic>, <italic><tp:taxon-name><tp:taxon-name-part taxon-name-part-type="genus" reg="Jenniferia">Jenniferia</tp:taxon-name-part></tp:taxon-name></italic> and <italic><tp:taxon-name><tp:taxon-name-part taxon-name-part-type="genus" reg="Polystromomyces">Polystromomyces</tp:taxon-name-part></tp:taxon-name></italic>.</p></caption><table id="TID0ECMDK" rules="all"><tbody><tr><th rowspan="1" colspan="1">Species</th><th rowspan="1" colspan="1">Host</th><th rowspan="1" colspan="1">Stromata</th><th rowspan="1" colspan="1">
                     Fertile part</th><th rowspan="1" colspan="1">Perithecia</th><th rowspan="1" colspan="1">Asci</th><th rowspan="1" colspan="1">Ascospores</th><th rowspan="1" colspan="1">References</th></tr><tr><td rowspan="1" colspan="1">
                      <italic>
                        <tp:taxon-name><tp:taxon-name-part taxon-name-part-type="genus" reg="Hevansia">Hevansia</tp:taxon-name-part><tp:taxon-name-part taxon-name-part-type="species" reg="minuta">minuta</tp:taxon-name-part></tp:taxon-name>
                      </italic>
                    </td><td rowspan="1" colspan="1">Spider (<tp:taxon-name><tp:taxon-name-part taxon-name-part-type="family">Theridiidae</tp:taxon-name-part></tp:taxon-name>, <italic><tp:taxon-name><tp:taxon-name-part taxon-name-part-type="genus" reg="Meotipa">Meotipa</tp:taxon-name-part></tp:taxon-name></italic> sp.)</td><td rowspan="1" colspan="1">Stipitate, solitary, white to cream, 10 mm long, 1 mm broad</td><td rowspan="1" colspan="1">Oval, ca. 2–2.5 mm long, ca. 1.5 mm broad</td><td rowspan="1" colspan="1">Immersed, narrowly ovoid, 400–500 × 100–170 µm</td><td rowspan="1" colspan="1">Cylindrical, 325–450 × 3–5 µm</td><td rowspan="1" colspan="1">Filiform, whole ascospores, 320–450 × 0.5–1.5 µm</td><td rowspan="1" colspan="1">This study</td></tr><tr><td rowspan="1" colspan="1">
                      <italic>
                        <tp:taxon-name><tp:taxon-name-part taxon-name-part-type="genus" reg="Hevansia">H.</tp:taxon-name-part><tp:taxon-name-part taxon-name-part-type="species" reg="nelumboides">nelumboides</tp:taxon-name-part></tp:taxon-name>
                      </italic>
                    </td><td rowspan="1" colspan="1">Spider</td><td rowspan="1" colspan="1">Stipitate, white, 4 mm long, 0.4 mm broad</td><td rowspan="1" colspan="1">Disc-shaped, 2 × 0.8 mm</td><td rowspan="1" colspan="1">Immersed, fusoid-ellipsoidal, 535–545 × 180–190 µm</td><td rowspan="1" colspan="1">400–450 × 5–6 µm</td><td rowspan="1" colspan="1">Part-spores, ca. 5 × 1 µm</td><td rowspan="1" colspan="1">
                      <xref ref-type="bibr" rid="B22">Kobayasi and Shimizu (1977)</xref>
                    </td></tr><tr><td rowspan="1" colspan="1">
                      <italic>
                        <tp:taxon-name><tp:taxon-name-part taxon-name-part-type="genus" reg="Hevansia">H.</tp:taxon-name-part><tp:taxon-name-part taxon-name-part-type="species" reg="novoguineensis">novoguineensis</tp:taxon-name-part></tp:taxon-name>
                      </italic>
                    </td><td rowspan="1" colspan="1">Spider (<tp:taxon-name><tp:taxon-name-part taxon-name-part-type="family">Theridiidae</tp:taxon-name-part></tp:taxon-name>)</td><td rowspan="1" colspan="1">Stipitate, solitary, or multiple, cylindrical, white to pale yellow, 3–5 mm long, 0.5–1 mm broad</td><td rowspan="1" colspan="1">Disc-shaped, upper surface slightly convex, 1–3 × 1–2 mm</td><td rowspan="1" colspan="1">Immersed, narrowly ovoid, 500–750 × 200–300 µm</td><td rowspan="1" colspan="1">Cylindrical, 350–450 × 5–7 µm</td><td rowspan="1" colspan="1">Filiform, whole ascospores, 400–460 × 1–1.5 µm</td><td rowspan="1" colspan="1">This study</td></tr><tr><td rowspan="1" colspan="1">
                      <italic>
                        <tp:taxon-name><tp:taxon-name-part taxon-name-part-type="genus" reg="Jenniferia">Jenniferia</tp:taxon-name-part><tp:taxon-name-part taxon-name-part-type="species" reg="griseocinerea">griseocinerea</tp:taxon-name-part></tp:taxon-name>
                      </italic>
                    </td><td rowspan="1" colspan="1">Spider (<tp:taxon-name><tp:taxon-name-part taxon-name-part-type="family">Thomisidae</tp:taxon-name-part></tp:taxon-name>, <tp:taxon-name><tp:taxon-name-part taxon-name-part-type="genus" reg="Diaea">Diaea</tp:taxon-name-part><tp:taxon-name-part taxon-name-part-type="uncertainty-rank">cf.</tp:taxon-name-part><tp:taxon-name-part taxon-name-part-type="species" reg="dorsata">dorsata</tp:taxon-name-part></tp:taxon-name>, <italic><tp:taxon-name><tp:taxon-name-part taxon-name-part-type="genus" reg="Diaea">Diaea</tp:taxon-name-part></tp:taxon-name></italic> sp.)</td><td rowspan="1" colspan="1">Non-stipitate</td><td rowspan="1" colspan="1">Perithecia aggregated in clusters forming a cushion</td><td rowspan="1" colspan="1">Superficial, ovoid, 650–850 × 250–320 µm</td><td rowspan="1" colspan="1">Cylindrical, 375–460 × 5–6 µm</td><td rowspan="1" colspan="1">Whole ascospores with septate part-spores alternately connected with thread-like structures, up to 400 µm long, each cell narrowly fusiform, 10–15 × 1–2 µm, filiform regions, 35–45 × 0.2–0.8 µm</td><td rowspan="1" colspan="1">This study</td></tr><tr><td rowspan="1" colspan="1">
                      <italic>
                        <tp:taxon-name><tp:taxon-name-part taxon-name-part-type="genus" reg="Jenniferia">J.</tp:taxon-name-part><tp:taxon-name-part taxon-name-part-type="species" reg="thomisidarum">thomisidarum</tp:taxon-name-part></tp:taxon-name>
                      </italic>
                    </td><td rowspan="1" colspan="1">Spider (<tp:taxon-name><tp:taxon-name-part taxon-name-part-type="family">Thomisidae</tp:taxon-name-part></tp:taxon-name>, <tp:taxon-name><tp:taxon-name-part taxon-name-part-type="genus" reg="Diaea">Diaea</tp:taxon-name-part><tp:taxon-name-part taxon-name-part-type="uncertainty-rank">cf.</tp:taxon-name-part><tp:taxon-name-part taxon-name-part-type="species" reg="dorsata">dorsata</tp:taxon-name-part></tp:taxon-name>)</td><td rowspan="1" colspan="1">Non-stipitate</td><td rowspan="1" colspan="1">Perithecia aggregated in clusters forming a cushion</td><td rowspan="1" colspan="1">Superficial, obpyriform, 850–1100 × 300–400 µm</td><td rowspan="1" colspan="1">Cylindrical, 520–700 × 4–6 µm</td><td rowspan="1" colspan="1">Whole ascospores with septate part-spores alternately connected with thread-like structures, up to 680 µm long, each cell narrowly fusiform, 10–20 × 1–2 µm, filiform regions, 30–50 × 0.2–0.8 µm</td><td rowspan="1" colspan="1">This study</td></tr><tr><td rowspan="1" colspan="1">
                      <italic>
                        <tp:taxon-name><tp:taxon-name-part taxon-name-part-type="genus" reg="Polystromomyces">Polystromomyces</tp:taxon-name-part><tp:taxon-name-part taxon-name-part-type="species" reg="araneae">araneae</tp:taxon-name-part></tp:taxon-name>
                      </italic>
                    </td><td rowspan="1" colspan="1">Spider egg sac</td><td rowspan="1" colspan="1">Stipitate, multiple, moderate yellow, 8–12 mm long, 1–3 mm broad</td><td rowspan="1" colspan="1">Disc-shaped, upper surface slightly convex, 3–4 × 2–3.5 mm</td><td rowspan="1" colspan="1">Immersed, narrowly ovoid, 1000–1400 × 200–350 µm</td><td rowspan="1" colspan="1">Cylindrical, 400–1000 µm long, 3.5–6 µm</td><td rowspan="1" colspan="1">Part-spores, cylindrical, 2–6 × 1–3 µm</td><td rowspan="1" colspan="1">This study</td></tr></tbody></table></table-wrap></tp:treatment-sec><ref-list><ref id="B22"><mixed-citation xmlns:xlink="http://www.w3.org/1999/xlink" xlink:type="simple"><person-group><name name-style="western"><surname>Kobayasi</surname><given-names>Y</given-names></name><name name-style="western"><surname>Shimizu</surname><given-names>D</given-names></name></person-group> (<year>1977</year>) <article-title>Some species of <italic><tp:taxon-name><tp:taxon-name-part taxon-name-part-type="genus">Cordyceps</tp:taxon-name-part></tp:taxon-name></italic> and its allies on spiders.</article-title><source>Kew Bulletin</source><volume>31</volume>(<issue>3</issue>): <fpage>557</fpage>–<lpage>566</lpage>. <ext-link xlink:type="simple" ext-link-type="doi" xlink:href="10.2307/4119402">https://doi.org/10.2307/4119402</ext-link></mixed-citation></ref><ref id="B32"><mixed-citation xmlns:xlink="http://www.w3.org/1999/xlink" xlink:type="simple"><person-group><name name-style="western"><surname>Mongkolsamrit</surname><given-names>S</given-names></name><name name-style="western"><surname>Khonsanit</surname><given-names>A</given-names></name><name name-style="western"><surname>Thanakitpipattana</surname><given-names>D</given-names></name><name name-style="western"><surname>Tasanathai</surname><given-names>K</given-names></name><name name-style="western"><surname>Noisripoom</surname><given-names>W</given-names></name><name name-style="western"><surname>Lamlertthon</surname><given-names>S</given-names></name><name name-style="western"><surname>Himaman</surname><given-names>W</given-names></name><name name-style="western"><surname>Houbraken</surname><given-names>J</given-names></name><name name-style="western"><surname>Samson</surname><given-names>RA</given-names></name><name name-style="western"><surname>Luangsa-ard</surname><given-names>J</given-names></name></person-group> (<year>2020a</year>) <article-title>Revisiting <italic><tp:taxon-name><tp:taxon-name-part taxon-name-part-type="genus">Metarhizium</tp:taxon-name-part></tp:taxon-name></italic> and the description of new species from Thailand.</article-title><source>Studies in Mycology</source><volume>95</volume>: <fpage>171</fpage>–<lpage>251</lpage>. <ext-link xlink:type="simple" ext-link-type="doi" xlink:href="10.1016/j.simyco.2020.04.001">https://doi.org/10.1016/j.simyco.2020.04.001</ext-link></mixed-citation></ref></ref-list></tp:taxon-treatment>
